# Supplementary material for: Evolution of queen pheromone receptor tuning in four honeybee species (Hymenoptera, Apidae, Apis)
Source: iScience. 2024 Oct 24;27(12):111243. doi: 10.1016/j.isci.2024.111243 (PMC11602622; doi:10.1016/j.isci.2024.111243)
Supplement: Table S1. Description of the panel of essential oils shown in Figure 3A [file mmc1.xlsx]

## Sheet: Sheet1
Data S1 : Description of the essential oils panel
		https://www.aromatics.com/products/eucalyptus-globulus-essential-oil				https://www.aromatics.com/products/clove-bud-essential-oil				https://www.aromatics.com/products/palmarosa-essential-oil		%		https://www.aromatics.com/products/bergamot-mint-essential-oil		%		https://www.aromatics.com/products/plai-central-essential-oil		%		https://www.aromatics.com/products/petitgrain-bigarade-essential-oil		%		https://www.aromatics.com/products/myrtle-green-essential-oil				https://www.aromatics.com/products/fennel-sweet-essential-oil		%		https://www.aromatics.com/products/carrot-seed-essential-oil		%		https://www.aromatics.com/products/chamomile-german-england-essential-oil		%		https://www.aromatics.com/products/chamomile-roman-essential-oil		%		https://www.aromatics.com/products/turmeric-essential-oil		%
Name		Eucalyptus globulus				Eugenia caryophyllata				Cymbopogon martinii var. motia		%		Mentha citrata		%		Zingiber cassumunar		%		Citrus aurantium var. Amara or Bigaradia		%		Myrtus communis				Foeniculum vulgate		%		Daucus carota ssp. sativus		%		Matricaria recutita		%		Chamaemelum nobile		%		Curcuma longa		%
Batch		EUP-107				CLB-113				PRS-115				BMM-110				PLN-108				PGA-108				MRG-103				FEN-106				CRS-111				GCE-102				RCM-117				TUM-108
		Compounds	Chemical family	%		Compounds	Chemical family	%		Compounds	Chemical family	%		Compounds	Chemical family	%		Compounds	Chemical family	%		Compounds	Chemical family	%		Compounds	Chemical family	%		Compounds	Chemical family	%		Compounds	Chemical family	%		Compounds	Chemical family	%		Compounds	Chemical family	%		Compounds	Chemical family	%
		1,8-cineole	Oxide	50.77		eugenol	Phenol	77.86		geraniol	Terpenol	75.12		linalool	Terpenol	44.39		sabinene	Terpene	58.98		linalyl acetate	Ester	37.66		α-pinene	Terpene	54.23		(E)-anethole	Ether	76.9		carotol	Terpenol	75.32		(E)-β-farnesene	Terpene	43.71		methylamyl angelate	Ester	21.22		ar-turmerone	Ketone	29.46
		α-pinene	Terpene	11.51		β-caryophyllene	Terpene	8.88		geranyl acetate	Ester	14.07		linalyl acetate	Ester	32.7		γ-terpinene	Terpene	4.33		linalool	Terpenol	26.68		1,8-cineole	Oxide	20.36		limonene (d)	Terpene	7.47		cedrene oxide	Oxide	4.15		α-bisabolol oxide A	Oxide	14.82		methallyl angelate	Ester	13.06		α-turmerone	Ketone	21.89
		limonene (d)	Terpene	9.14		eugenyl acetate	Ester	7.96		linalool	Terpenol	1.94		β-caryophyllene	Terpene	3.13		β-pinene	Terpene	3.27		limonene (d)	Terpene	9.22		limonene (d)	Terpene	5.45		fenchone	Ketone	3.81		daucene	Terpene	2.71		α-bisabolol oxide B	Oxide	5.74		3-methylamyl isobutyrate	Ester	9.99		β-tumerone	Ketone	6.13
		γ-terpinene	Terpene	8.24		α-caryophyllene	Terpene	1.05		β-caryophyllene	Terpene	1.68		α-terpineol	Terpenol	2.34		α-terpinene	Terpene	2.24		α-terpineol	Terpenol	5.93		geranyl acetate	Ester	2.05		α-phellandrene	Terpene	3.57		β-bisabolene	Terpene	2.69		(E,E)-α-farnesene	Terpene	4.1		isoamyl angelate	Ester	8.4		ar-curcumene	Terpene	5.6
		p-cymene	Terpene	7.84		δ-cadinene	Terpene	0.52		(E,Z)-farnesol	Terpenol	1.5		menthol	Terpenol	1.77		β-myrcene	Terpene	1.92		geranyl acetate	Ester	5.52		α-thujene	Terpene	1.48		α-pinene	Terpene	2.71		caryophylla-3,7-dien-6-ol	Terpenol	2.38		α-bisabolol	Terpenol	4.05		3-methylamyl methacrylate	Ester	8.02		α-zingiberene	Terpene	4.37
		α-terpineol	Terpenol	5.39		caryophyllene epoxide	Oxide	0.49		geranyl caproate	Ester	1.37		geranyl acetate	Ester	1.33		α-pinene	Terpene	1.82		neryl acetate	Ester	3.12		linalool	Terpenol	1.28		β-myrcene	Terpene	0.83		(E)-β-farnesene	Terpene	1.52		bicyclogermacrene	Terpene	3.99		(E)-pinocarveol	Terpenol	6.04		γ-curcumene	Terpene	3.65
		α-phellandrene	Terpene	1.46		α-copaene	Terpene	0.34		(E)-β-ocimene	Terpene	1.33		β-myrcene	Terpene	1.18		p-cymene	Terpene	1.01		β-myrcene	Terpene	2.09		terpinolene	Terpene	1.27		estragole	Ether	0.82		sesquiterpenol	Terpenol	1.02		germacrene D	Terpene	3.21		isobutyl angelate	Ester	4.56		turmerol	Terpenol	2.82
		β-myrcene	Terpene	1.28		chavicol	Phenol	0.32		geranial	Aldehyde	0.29		(Z)-β-ocimene	Terpene	1.15		β-phellandrene	Terpene	1		(E)-β-ocimene	Terpene	1.43		α-terpineol	Terpenol	1.08		γ-terpinene	Terpene	0.71		sesquiterpene	Terpene	0.74		chamazulene	Terpene	3.05		pinocarvone	Ketone	3.32		β-sesquiphellandrene	Terpene	2
		β-pinene	Terpene	1.26		calamenene	Terpene	0.2		geranyl butyrate	Ester	0.25		geraniol	Terpenol	1.14		α-thujene	Terpene	0.87		nerol	Terpenol	1.35		β-caryophyllene	Terpene	1.07		(Z)-β-ocimene	Terpene	0.51		(E)-α-bergamotene	Terpene	0.62		(E)-β-ocimene	Terpene	1.62		2-methylbutyl isobutyrate	Ester	2.81		β-bisabolene	Terpene	1.65
		δ-terpineol	Terpenol	1.15		isoeugenol	Ether	0.08		(Z)-β-ocimene	Terpene	0.22		β-pinene	Terpene	1.07		terpinolene	Terpene	0.84		β-pinene	Terpene	1.33		isobutyl isobutyrate	Ester	0.87		β-pinene	Terpene	0.45		caryophyllene epoxide	Terpene	0.57		spathulenol	Terpenol	0.9		isoamyl tiglate	Ester	1.84		β-caryophyllene	Terpene	1.15
		α-terpinene	Terpene	0.59		linalool	Terpenol	0.03		(E,E)-farnesyl acetate	Ester	0.19		limonene (d)	Terpene	1.01		limonene (d)	Terpene	0.61		β-caryophyllene	Terpene	1.07		p-cymene	Terpene	0.81		p-cymene	Terpene	0.35		β-caryophyllene	Terpene	0.52		farnesene isomer	Terpene	0.79		isoamyl isobutyrate	Ester	1.56		1,8-cineole	Oxide	1.14
		terpinen-4-ol	Terpenol	0.41		α-pinene	Monoterpene	0.03		β-myrcene	Terpene	0.16		(E)-β-ocimene	Terpene	0.95		α-phellandrene	Terpene	0.08		(Z)-β-ocimene	Terpene	0.49		γ-terpinene	Terpene	0.74		anisaldehyde	Aldehyde	0.25		β-1-cubebene	Terpene	0.43		artemisia cetone	Ketone	0.7		amyl valerate	Ester	1.46		p-cymene	Terpene	0.77
		(Z)-linalool oxide	Oxide	0.11		benzyl benzoate	Ester	0.02		(E)-nerolidol	Terpenol	0.16		β-pinocamphone	Ketone	0.94		camphene	Terpene	0.06		sabinene	Terpene	0.23		methyl eugenol	Ether	0.69		camphene	Terpene	0.12		α-pinene	Terpene	0.34		β-eudesmol	Terpenol	0.54		3-methylpentanol	Alcohol	1.41		(E)-γ-atlantone	Ketone	0.74
		camphene	Terpene	0.11		nerol	Terpenol	0.02		nerol	Terpenol	0.15		neryl acetate	Ester	0.7		(E)-β-ocimene	Terpene	0.05		terpinolene	Terpene	0.23		germacrene B	Terpene	0.64		terpinolene	Terpene	0.09		β-myrcene	Terpene	0.28		α-isocomene	Terpene	0.5		α-pinene	Terpene	0.89		11-α-h-himachala-1,4-diene	Terpene	0.71
		(Z)-β-ocimene	Terpene	0.11		α-terpineol	Terpenol	0.02		neral	Aldehyde	0.13		germacrene D	Terpene	0.68		terpinen-4-ol	Terpenol	12.92		linalool (Z)-oxide	Oxide	0.19		β-pinene	Terpene	0.58		camphor	Ketone	0.07		β-pinene	Terpene	0.25		palmitic acid	Fatty acid	0.36		2-methylbutyl methacrylate	Ester	0.85		α-phellandrene	Terpene	0.58
		(E)-β-ocimene	Terpene	0.05		carvone	Ketone	0.02		limonene (d)	Terpene	0.12		carvone	Ketone	0.46		(E)-thujanol	Terpenol	0.74		(E)-nerolidol	Terpenol	0.19		δ-3-carene	Terpene	0.54		carvacrol	Phenol	0.06		calarene	Terpene	0.23		pentadecanone trimethyl	Ketone	0.35		myrtenol	Terpenol	0.84		(E)-γ-bisabolene	Terpene	0.57
		terpinolene	Terpene	0.03		linalyl acetate	Ester	0.01		β-elemene	Terpene	0.1		nerol	Terpenol	0.44		(Z)-thujanol	Terpenol	0.67		α-terpinyl acetate	Ester	0.16		isobutyl 2-methylbutyrate	Ester	0.51		sabinene	Terpene	0.04		limonene (d)	Terpene	0.23		β-sesquiphellandrene	Terpene	0.33		3-methylcyclohexanone	Ketone	0.83		(Z)-γ-atlantone	Ketone	0.49
										α-caryophyllene	Terpene	0.09		1,8-cineole	Oxide	0.32		(E)-p-menth-2-en-1-ol	Terpenol	0.34		terpinen-4-ol	Terpenol	0.16		α-phellandrene	Terpene	0.48		linalool	Terpenol	0.02		daucol	Terpenol	0.22		pentacosane	Alkane	0.3		isobutyl isobutyrate	Ester	0.76		α-acoradiene	Terpene	0.47
										γ-selinene	Terpene	0.05		viridiflorol	Terpenol	0.29		α-terpineol	Terpenol	0.24		δ-3-catene	Terpene	0.15		terpineol acetate	Ester	0.4		linalyl acetate	Ester	0.02		germacrene A	Terpene	0.18		aromadendrene	Terpene	0.27		myrtenal	Aldehyde	0.76		(Z)-α-atlantone	Ketone	0.33
										decanal	Aldehyde	0.01		terpinolene	Terpene	0.25		(Z)-p-menth-2-en-1-ol	Terpenol	0.23		caryophyllene oxide	Oxide	0.15		geraniol	Terpenol	0.38		geraniol	Terpenol	0.01		β-sesquiphellandrene	Terpene	0.17		ledene	Terpene	0.19		isoamyl methacrylate	Ester	0.58		amorpha-4,11-diene	Terpene	0.33
														menthone	Ketone	0.24		(E)-3,4-dimethoxyphenyl butadiene	Ether	3.34		α-pinene	Terpene	0.14		α-caryophyllene	Terpene	0.37						chamigrene isomer	Terpene	0.16		p-cymene	Terpene	0.17		prenyl acetate	Ester	0.5		vestitenone	Ketone	0.31
														elemol	Terpenol	0.17		β-sesquiphellandrene	Terpene	1.59		geranial	Aldehyde	0.14		linalyl acetate	Ester	0.3						palmitic acid	Fatty acid	0.15		nerolidol	Terpenol	0.12		hexyl hexanoate	Ester	0.46		(E)-α-bergamotene	Terpene	0.27
														sabinene	Terpene	0.13		α-zingiberene	Terpene	0.18		p-cymene	Terpene	0.12		2-methylbutyl isobutyrate	Ester	0.28						α-curcumene	Terpene	0.1		limonene (d)	Terpene	0.11		isobutyl methacrylate	Ester	0.37		α-cedrene	Terpene	0.25
														p-cymene	Terpene	0.13		β-bisabolene	Terpene	0.11		(E)-linalool oxide	Oxide	0.12		β-myrcene	Terpene	0.21						α-zingiberene	Terpene	0.1		sabinene	Terpene	0.03		butyl angelate	Ester	0.37		guaiol	Terpenol	0.23
														carvacrol	Phenol	0.04		terpinyl acetate	Ester	0.3		α-caryophyllene	Terpene	0.11		neryl acetate	Ester	0.21						aromadendrene	Terpene	0.08		linalool	Terpenol	0.02		camphene	Terpene	0.34		himachala-2,4-diene	Terpene	0.22
														eugenol	Phenol	0.01		selin-11-en-4-ol	Terpenol	0.18		bicyclogermacrene	Terpene	0.08		myrto-lactone a	Ester	0.2										camphene	Terpene	0.01		(E)-β-farnesene	Terpene	0.34		terpinolene	Terpene	0.21
																						neral	Aldehyde	0.06		(E)-β-ocimene	Terpene	0.19														isoamyl acetate	Ester	0.31		carvotanacetone	Ketone	0.19
																										terpinen-4-ol	Terpenol	0.19														isoborneol	Terpenol	0.31		italicene	Terpene	0.18
																										α-terpinene	Terpene	0.17														2-methylbutyl 2-methylbutyrate	Ester	0.3		phenol	Phenol	0.18
																										germacrene A	Terpene	0.15														isoamyl isovalerate	Ester	0.28		guaiacol	Phenol	0.17
																										β-elemene	Terpene	0.14														1,8-cineole	Oxide	0.13		limona ketone	Ketone	0.16
																										estragole	Ether	0.12														β-pinene	Terpene	0.12		(E)-α-bisabolene	Terpene	0.15
																										sabinene	Terpene	0.08														p-cymene	Terpene	0.04		thymol	Phenol	0.13
																										camphene	Terpene	0.07														limonene (d)	Terpene	0.04		α-terpinene	Terpene	0.12
																										α-selinene	Terpene	0.05														benzaldehyde	Aldehyde	0.02		carvacrol	Phenol	0.12
																										bicyclogermacrene	Terpene	0.04														decanal	Aldehyde	0.02		α-terpineol	Phenol	0.09
																										bornyl acetate	Ester	0.02																		γ-terpinene	Terpene	0.06
																										nerol	Terpenol	0.02																		eugenol	Phenol	0.05
																										fenchone	Ketone	0.02																		terpinen-4-ol	Terpenol	0.05
																										aromadendrene	Terpene	0.01																		camphor	Ketone	0.02
																																														α-pinene	Terpene	0.02
																																														δ-3-catene	Terpene	0.02
																																														p-cymen-8-ol	Terpenol	0.02
																																														β-myrcene	Terpene	0.01
																																														linalool	Terpenol	0.01
[truncated: 9 more columns]

## Sheet: Sheet4
Data S1 : Description of the essential oils panel
		https://www.aromatics.com/products/eucalyptus-globulus-essential-oil				https://www.aromatics.com/products/clove-bud-essential-oil				https://www.aromatics.com/products/palmarosa-essential-oil		%		https://www.aromatics.com/products/bergamot-mint-essential-oil		%
Name		Eucalyptus globulus				Eugenia caryophyllata				Cymbopogon martinii var. motia		%		Mentha citrata		%
Batch		EUP-107				CLB-113				PRS-115				BMM-110
		Compounds	Chemical family	%		Compounds	Chemical family	%		Compounds	Chemical family	%		Compounds	Chemical family	%
		1,8-cineole	Oxide	50.77		eugenol	Phenol	77.86		geraniol	Terpenol	75.12		linalool	Terpenol	44.39
		α-pinene	Terpene	11.51		β-caryophyllene	Terpene	8.88		geranyl acetate	Ester	14.07		linalyl acetate	Ester	32.7
		limonene (d)	Terpene	9.14		eugenyl acetate	Ester	7.96		linalool	Terpenol	1.94		β-caryophyllene	Terpene	3.13
		γ-terpinene	Terpene	8.24		α-caryophyllene	Terpene	1.05		β-caryophyllene	Terpene	1.68		α-terpineol	Terpenol	2.34
		p-cymene	Terpene	7.84		δ-cadinene	Terpene	0.52		(E,Z)-farnesol	Terpenol	1.5		menthol	Terpenol	1.77
		α-terpineol	Terpenol	5.39		caryophyllene epoxide	Oxide	0.49		geranyl caproate	Ester	1.37		geranyl acetate	Ester	1.33
		α-phellandrene	Terpene	1.46		α-copaene	Terpene	0.34		(E)-β-ocimene	Terpene	1.33		β-myrcene	Terpene	1.18
		β-myrcene	Terpene	1.28		chavicol	Phenol	0.32		geranial	Aldehyde	0.29		(Z)-β-ocimene	Terpene	1.15
		β-pinene	Terpene	1.26		calamenene	Terpene	0.2		geranyl butyrate	Ester	0.25		geraniol	Terpenol	1.14
		δ-terpineol	Terpenol	1.15		isoeugenol	Ether	0.08		(Z)-β-ocimene	Terpene	0.22		β-pinene	Terpene	1.07
		α-terpinene	Terpene	0.59		linalool	Terpenol	0.03		(E,E)-farnesyl acetate	Ester	0.19		limonene (d)	Terpene	1.01
		terpinen-4-ol	Terpenol	0.41		α-pinene	Monoterpene	0.03		β-myrcene	Terpene	0.16		(E)-β-ocimene	Terpene	0.95
		(Z)-linalool oxide	Oxide	0.11		benzyl benzoate	Ester	0.02		(E)-nerolidol	Terpenol	0.16		β-pinocamphone	Ketone	0.94
		camphene	Terpene	0.11		nerol	Terpenol	0.02		nerol	Terpenol	0.15		neryl acetate	Ester	0.7
		(Z)-β-ocimene	Terpene	0.11		α-terpineol	Terpenol	0.02		neral	Aldehyde	0.13		germacrene D	Terpene	0.68
		(E)-β-ocimene	Terpene	0.05		carvone	Ketone	0.02		limonene (d)	Terpene	0.12		carvone	Ketone	0.46
		terpinolene	Terpene	0.03		linalyl acetate	Ester	0.01		β-elemene	Terpene	0.1		nerol	Terpenol	0.44
										α-caryophyllene	Terpene	0.09		1,8-cineole	Oxide	0.32
										γ-selinene	Terpene	0.05		viridiflorol	Terpenol	0.29
										decanal	Aldehyde	0.01		terpinolene	Terpene	0.25
														menthone	Ketone	0.24
														elemol	Terpenol	0.17
														sabinene	Terpene	0.13
														p-cymene	Terpene	0.13
														carvacrol	Phenol	0.04
														eugenol	Phenol	0.01
		https://www.aromatics.com/products/plai-central-essential-oil				https://www.aromatics.com/products/petitgrain-bigarade-essential-oil		%		https://www.aromatics.com/products/myrtle-green-essential-oil				https://www.aromatics.com/products/fennel-sweet-essential-oil
		Zingiber cassumunar		%		Citrus aurantium var. Amara or Bigaradia		%		Myrtus communis				Foeniculum vulgate
		PLN-108				PGA-108				MRG-103				FEN-106
		Compounds	Chemical family	%		Compounds	Chemical family	%		Compounds	Chemical family	%		Compounds	Chemical family	%
		sabinene	Terpene	58.98		linalyl acetate	Ester	37.66		α-pinene	Terpene	54.23		(E)-anethole	Ether	76.9
		γ-terpinene	Terpene	4.33		linalool	Terpenol	26.68		1,8-cineole	Oxide	20.36		limonene (d)	Terpene	7.47
		β-pinene	Terpene	3.27		limonene (d)	Terpene	9.22		limonene (d)	Terpene	5.45		fenchone	Ketone	3.81
		α-terpinene	Terpene	2.24		α-terpineol	Terpenol	5.93		geranyl acetate	Ester	2.05		α-phellandrene	Terpene	3.57
		β-myrcene	Terpene	1.92		geranyl acetate	Ester	5.52		α-thujene	Terpene	1.48		α-pinene	Terpene	2.71
		α-pinene	Terpene	1.82		neryl acetate	Ester	3.12		linalool	Terpenol	1.28		β-myrcene	Terpene	0.83
		p-cymene	Terpene	1.01		β-myrcene	Terpene	2.09		terpinolene	Terpene	1.27		estragole	Ether	0.82
		β-phellandrene	Terpene	1		(E)-β-ocimene	Terpene	1.43		α-terpineol	Terpenol	1.08		γ-terpinene	Terpene	0.71
		α-thujene	Terpene	0.87		nerol	Terpenol	1.35		β-caryophyllene	Terpene	1.07		(Z)-β-ocimene	Terpene	0.51
		terpinolene	Terpene	0.84		β-pinene	Terpene	1.33		isobutyl isobutyrate	Ester	0.87		β-pinene	Terpene	0.45
		limonene (d)	Terpene	0.61		β-caryophyllene	Terpene	1.07		p-cymene	Terpene	0.81		p-cymene	Terpene	0.35
		α-phellandrene	Terpene	0.08		(Z)-β-ocimene	Terpene	0.49		γ-terpinene	Terpene	0.74		anisaldehyde	Aldehyde	0.25
		camphene	Terpene	0.06		sabinene	Terpene	0.23		methyl eugenol	Ether	0.69		camphene	Terpene	0.12
		(E)-β-ocimene	Terpene	0.05		terpinolene	Terpene	0.23		germacrene B	Terpene	0.64		terpinolene	Terpene	0.09
		terpinen-4-ol	Terpenol	12.92		linalool (Z)-oxide	Oxide	0.19		β-pinene	Terpene	0.58		camphor	Ketone	0.07
		(E)-thujanol	Terpenol	0.74		(E)-nerolidol	Terpenol	0.19		δ-3-carene	Terpene	0.54		carvacrol	Phenol	0.06
		(Z)-thujanol	Terpenol	0.67		α-terpinyl acetate	Ester	0.16		isobutyl 2-methylbutyrate	Ester	0.51		sabinene	Terpene	0.04
		(E)-p-menth-2-en-1-ol	Terpenol	0.34		terpinen-4-ol	Terpenol	0.16		α-phellandrene	Terpene	0.48		linalool	Terpenol	0.02
		α-terpineol	Terpenol	0.24		δ-3-catene	Terpene	0.15		terpineol acetate	Ester	0.4		linalyl acetate	Ester	0.02
		(Z)-p-menth-2-en-1-ol	Terpenol	0.23		caryophyllene oxide	Oxide	0.15		geraniol	Terpenol	0.38		geraniol	Terpenol	0.01
		(E)-3,4-dimethoxyphenyl butadiene	Ether	3.34		α-pinene	Terpene	0.14		α-caryophyllene	Terpene	0.37
		β-sesquiphellandrene	Terpene	1.59		geranial	Aldehyde	0.14		linalyl acetate	Ester	0.3
		α-zingiberene	Terpene	0.18		p-cymene	Terpene	0.12		2-methylbutyl isobutyrate	Ester	0.28
		β-bisabolene	Terpene	0.11		(E)-linalool oxide	Oxide	0.12		β-myrcene	Terpene	0.21
		terpinyl acetate	Ester	0.3		α-caryophyllene	Terpene	0.11		neryl acetate	Ester	0.21
		selin-11-en-4-ol	Terpenol	0.18		bicyclogermacrene	Terpene	0.08		myrto-lactone a	Ester	0.2
						neral	Aldehyde	0.06		(E)-β-ocimene	Terpene	0.19
										terpinen-4-ol	Terpenol	0.19
										α-terpinene	Terpene	0.17
										germacrene A	Terpene	0.15
										β-elemene	Terpene	0.14
										estragole	Ether	0.12
										sabinene	Terpene	0.08
										camphene	Terpene	0.07
										α-selinene	Terpene	0.05
										bicyclogermacrene	Terpene	0.04
										bornyl acetate	Ester	0.02
										nerol	Terpenol	0.02
										fenchone	Ketone	0.02
										aromadendrene	Terpene	0.01
		https://www.aromatics.com/products/carrot-seed-essential-oil				https://www.aromatics.com/products/chamomile-german-england-essential-oil				https://www.aromatics.com/products/chamomile-roman-essential-oil				https://www.aromatics.com/products/turmeric-essential-oil
		Daucus carota ssp. sativus				Matricaria recutita				Chamaemelum nobile				Curcuma longa
		CRS-111				GCE-102				RCM-117				TUM-108
		Compounds	Chemical family	%		Compounds	Chemical family	%		Compounds	Chemical family	%		Compounds	Chemical family	%
		carotol	Terpenol	75.32		(E)-β-farnesene	Terpene	43.71		methylamyl angelate	Ester	21.22		ar-turmerone	Ketone	29.46
		cedrene oxide	Oxide	4.15		α-bisabolol oxide A	Oxide	14.82		methallyl angelate	Ester	13.06		α-turmerone	Ketone	21.89
		daucene	Terpene	2.71		α-bisabolol oxide B	Oxide	5.74		3-methylamyl isobutyrate	Ester	9.99		β-tumerone	Ketone	6.13
		β-bisabolene	Terpene	2.69		(E,E)-α-farnesene	Terpene	4.1		isoamyl angelate	Ester	8.4		ar-curcumene	Terpene	5.6
		caryophylla-3,7-dien-6-ol	Terpenol	2.38		α-bisabolol	Terpenol	4.05		3-methylamyl methacrylate	Ester	8.02		α-zingiberene	Terpene	4.37
		(E)-β-farnesene	Terpene	1.52		bicyclogermacrene	Terpene	3.99		(E)-pinocarveol	Terpenol	6.04		γ-curcumene	Terpene	3.65
		sesquiterpenol	Terpenol	1.02		germacrene D	Terpene	3.21		isobutyl angelate	Ester	4.56		turmerol	Terpenol	2.82
		sesquiterpene	Terpene	0.74		chamazulene	Terpene	3.05		pinocarvone	Ketone	3.32		β-sesquiphellandrene	Terpene	2
		(E)-α-bergamotene	Terpene	0.62		(E)-β-ocimene	Terpene	1.62		2-methylbutyl isobutyrate	Ester	2.81		β-bisabolene	Terpene	1.65
		caryophyllene epoxide	Terpene	0.57		spathulenol	Terpenol	0.9		isoamyl tiglate	Ester	1.84		β-caryophyllene	Terpene	1.15
		β-caryophyllene	Terpene	0.52		farnesene isomer	Terpene	0.79		isoamyl isobutyrate	Ester	1.56		1,8-cineole	Oxide	1.14
		β-1-cubebene	Terpene	0.43		artemisia cetone	Ketone	0.7		amyl valerate	Ester	1.46		p-cymene	Terpene	0.77
		α-pinene	Terpene	0.34		β-eudesmol	Terpenol	0.54		3-methylpentanol	Alcohol	1.41		(E)-γ-atlantone	Ketone	0.74
		β-myrcene	Terpene	0.28		α-isocomene	Terpene	0.5		α-pinene	Terpene	0.89		11-α-h-himachala-1,4-diene	Terpene	0.71
		β-pinene	Terpene	0.25		palmitic acid	Fatty acid	0.36		2-methylbutyl methacrylate	Ester	0.85		α-phellandrene	Terpene	0.58
		calarene	Terpene	0.23		pentadecanone trimethyl	Ketone	0.35		myrtenol	Terpenol	0.84		(E)-γ-bisabolene	Terpene	0.57
		limonene (d)	Terpene	0.23		β-sesquiphellandrene	Terpene	0.33		3-methylcyclohexanone	Ketone	0.83		(Z)-γ-atlantone	Ketone	0.49
		daucol	Terpenol	0.22		pentacosane	Alkane	0.3		isobutyl isobutyrate	Ester	0.76		α-acoradiene	Terpene	0.47
		germacrene A	Terpene	0.18		aromadendrene	Terpene	0.27		myrtenal	Aldehyde	0.76		(Z)-α-atlantone	Ketone	0.33
		β-sesquiphellandrene	Terpene	0.17		ledene	Terpene	0.19		isoamyl methacrylate	Ester	0.58		amorpha-4,11-diene	Terpene	0.33
		chamigrene isomer	Terpene	0.16		p-cymene	Terpene	0.17		prenyl acetate	Ester	0.5		vestitenone	Ketone	0.31
		palmitic acid	Fatty acid	0.15		nerolidol	Terpenol	0.12		hexyl hexanoate	Ester	0.46		(E)-α-bergamotene	Terpene	0.27
		α-curcumene	Terpene	0.1		limonene (d)	Terpene	0.11		isobutyl methacrylate	Ester	0.37		α-cedrene	Terpene	0.25
		α-zingiberene	Terpene	0.1		sabinene	Terpene	0.03		butyl angelate	Ester	0.37		guaiol	Terpenol	0.23
		aromadendrene	Terpene	0.08		linalool	Terpenol	0.02		camphene	Terpene	0.34		himachala-2,4-diene	Terpene	0.22
						camphene	Terpene	0.01		(E)-β-farnesene	Terpene	0.34		terpinolene	Terpene	0.21
										isoamyl acetate	Ester	0.31		carvotanacetone	Ketone	0.19
										isoborneol	Terpenol	0.31		italicene	Terpene	0.18
										2-methylbutyl 2-methylbutyrate	Ester	0.3		phenol	Phenol	0.18
										isoamyl isovalerate	Ester	0.28		guaiacol	Phenol	0.17
										1,8-cineole	Oxide	0.13		limona ketone	Ketone	0.16
										β-pinene	Terpene	0.12		(E)-α-bisabolene	Terpene	0.15
										p-cymene	Terpene	0.04		thymol	Phenol	0.13
										limonene (d)	Terpene	0.04		α-terpinene	Terpene	0.12
										benzaldehyde	Aldehyde	0.02		carvacrol	Phenol	0.12
										decanal	Aldehyde	0.02		α-terpineol	Phenol	0.09
														γ-terpinene	Terpene	0.06
														eugenol	Phenol	0.05
														terpinen-4-ol	Terpenol	0.05
														camphor	Ketone	0.02
														α-pinene	Terpene	0.02
														δ-3-catene	Terpene	0.02
														p-cymen-8-ol	Terpenol	0.02
														β-myrcene	Terpene	0.01
														linalool	Terpenol	0.01
		https://www.aromatics.com/products/siberian-fir-essential-oil				https://www.aromatics.com/products/st-johns-wort-essential-oil				https://www.aromatics.com/products/jasmine-absolute-essential-oil
		Abies sibirica				Hypericum perforatum				Jasminum grandiflorum
		PNE-117				SJW-103				JSA-114
		Compounds	Chemical family	%		Compounds	Chemical family	%		Compounds	Chemical family	%
		bornyl acetate	Ester	26.98		2-methyloctane	Alkane	40.45		benzyl acetate	Ester	10.13
		camphene	Terpene	20.64		α-pinene	Terpene	18.11		phytyl acetate	Ester	9.84
		δ-3-carene	Terpene	11.48		β-pinene	Terpene	6.05		benzyl benzoate	Ester	9.48
		limonene (l)	Terpene	11.11		nonane	Alkane	4.73		methyl palmitate	Ester	1.69
		α-pinene	Terpene	10.17		3-octanone	Ketone	4.54		methyl linolenate	Ester	1.59
		borneol	Terpenol	3.36		β-caryophyllene	Terpene	3.26		(Z)-3-hexenyl benzoate	Ester	1.04
		tricyclene	Terpene	2.61		4-nonanone	Ketone	2.7		methyl jasmonate	Ester	0.75
		β-pinene	Terpene	2.59		germacrene D	Terpene	2.66		methyl oleate	Ester	0.62
		santene	Terpene	2.57		undecane	Alkane	1		methyl linoleate	Ester	0.27
		terpinolene	Terpene	1.24		δ-cadinene	Terpene	0.93		methyl stearate	Ester	0.21
		β-caryophyllene	Terpene	1.22		(E)-β-ocimene	Terpene	0.87		isophytol	Diterpenol	9.59
		β-myrcene	Terpene	0.96		β-myrcene	Terpene	0.86		phytol	Diterpenol	8.94
		α-caryophyllene	Terpene	0.66		caryophyllene oxide	Terpene	0.82		squalene	Terpene	4.37
		α-phellandrene	Terpene	0.31		limonene (d)	Terpene	0.78		benzyl alcohol	Terpene	1.65
		β-bisabolene	Terpene	0.27		γ-muurolene	Terpene	0.78		(E,E)-α-farnesene	Terpene	1.57
		epi-α-bisabolol	Terpenol	0.27		p-cymene	Terpene	0.61		linalool	Terpenol	3.7
		geranyl acetate	Ester	0.26		γ-cadinene	Terpene	0.57		geranyl linalool	Terpenol	3.41
		α-terpineol	Terpenol	0.26		spathulenol	Terpenol	0.54		squalene 2,3-epoxide	Oxide	6.42
		dodecanal	Aldehyde	0.19		α-thujene	Terpene	0.51		palmitic acid	Fatty acid	2.51
		γ-terpinene	Terpene	0.18		α-muurolol	Terpenol	0.44		indole	Aromatic heterocyclic	0.58
		α-terpinene	Terpene	0.17		α-terpineol	Terpenol	0.34		heneicosane	Alkane	0.24
		p-cymene	Terpene	0.15		(E)-β-farnesene	Terpene	0.29		oleic acid	Fatty acid	0.2
		camphor	Ketone	0.13		(Z,E)-α-farnesene	Terpene	0.27		(Z)-jasmone	Ketone	2.68
		α-bisabolol	Terpenol	0.11		(Z)-β-ocimene	Terpene	0.25		(Z)-jasmolactone	Ketone	0.56
		terpinen-4-ol	Terpenol	0.1		β-copaene	Terpene	0.25		eugenol	Phenol	1.36
		linalool	Terpenol	0.05		α-copaene	Terpene	0.21		p-cresol	Terpenol	0.8
		decanal	Aldehyde	0.03		β-cedrene	Terpene	0.21		(E)-nerolidol	Terpenol	0.28
		(Z)-β-ocimene	Terpene	0.02		α-caryophyllene	Terpene	0.2		(E)-isoeugenol	Ether	0.18
		nerol	Terpenol	0.02		viridiflorene	Terpene	0.2
		sabinene	Terpene	0.01		aromadendrene	Terpene	0.19
		p-cymen-8-ol	Terpenol	0.01		α-cadinene	Terpene	0.19
		β-cadinene	Terpene	0.01		decane	Alkane	0.18
						octane	Alkane	0.15
						camphene	Terpene	0.12
						terpinen-4-ol	Terpenol	0.12
						γ-terpinene	Terpene	0.08
						terpinolene	Terpene	0.06
						p-cymen-8-ol	Terpenol	0.05
						1,8-cineole	Oxide	0.02

## Sheet: Sheet2
		Data S1 : Description of the panel of essential oils shown in figure 3A
		Mentha citrata		%		Daucus carota ssp. sativus		%		Eugenia caryophyllata								Eucalyptus globulus				Eugenia caryophyllata				Cymbopogon martinii var. motia		%		Mentha citrata		%
		Compounds	Chemical family	%		Compounds	Chemical family	%		Compounds	Chemical family	%						Compounds	Chemical family	%		Compounds	Chemical family	%		Compounds	Chemical family	%		Compounds	Chemical family	%
		linalool	Terpenol	44.39		carotol	Terpenol	75.32		eugenol	Phenol	77.86						1,8-cineole	Oxide	50.77		eugenol	Phenol	77.86		geraniol	Terpenol	75.12		linalool	Terpenol	44.39
		linalyl acetate	Ester	32.7		cedrene oxide	Oxide	4.15		β-caryophyllene	Terpene	8.88						α-pinene	Terpene	11.51		β-caryophyllene	Terpene	8.88		geranyl acetate	Ester	14.07		linalyl acetate	Ester	32.7
		β-caryophyllene	Terpene	3.13		daucene	Terpene	2.71		eugenyl acetate	Ester	7.96						limonene (d)	Terpene	9.14		eugenyl acetate	Ester	7.96		linalool	Terpenol	1.94		β-caryophyllene	Terpene	3.13
		α-terpineol	Terpenol	2.34		β-bisabolene	Terpene	2.69		α-caryophyllene	Terpene	1.05						γ-terpinene	Terpene	8.24		α-caryophyllene	Terpene	1.05		β-caryophyllene	Terpene	1.68		α-terpineol	Terpenol	2.34
		menthol	Terpenol	1.77		caryophylla-3,7-dien-6-ol	Terpenol	2.38		δ-cadinene	Terpene	0.52						p-cymene	Terpene	7.84		δ-cadinene	Terpene	0.52		(E,Z)-farnesol	Terpenol	1.5		menthol	Terpenol	1.77
		Eucalyptus globulus				Foeniculum vulgate		%		Matricaria recutita		%						Zingiber cassumunar		%		Citrus aurantium var. Amara or Bigaradia		%		Myrtus communis				Foeniculum vulgate		%
		Compounds	Chemical family	%		Compounds	Chemical family	%		Compounds	Chemical family	%						Compounds	Chemical family	%		Compounds	Chemical family	%		Compounds	Chemical family	%		Compounds	Chemical family	%
		1,8-cineole	Oxide	50.77		(E)-anethole	Ether	76.9		(E)-β-farnesene	Terpene	43.71						sabinene	Terpene	58.98		linalyl acetate	Ester	37.66		α-pinene	Terpene	54.23		(E)-anethole	Ether	76.9
		α-pinene	Terpene	11.51		limonene (d)	Terpene	7.47		α-bisabolol oxide A	Oxide	14.82						γ-terpinene	Terpene	4.33		linalool	Terpenol	26.68		1,8-cineole	Oxide	20.36		limonene (d)	Terpene	7.47
		limonene (d)	Terpene	9.14		fenchone	Ketone	3.81		α-bisabolol oxide B	Oxide	5.74						β-pinene	Terpene	3.27		limonene (d)	Terpene	9.22		limonene (d)	Terpene	5.45		fenchone	Ketone	3.81
		γ-terpinene	Terpene	8.24		α-phellandrene	Terpene	3.57		(E,E)-α-farnesene	Terpene	4.1						α-terpinene	Terpene	2.24		α-terpineol	Terpenol	5.93		geranyl acetate	Ester	2.05		α-phellandrene	Terpene	3.57
		p-cymene	Terpene	7.84		α-pinene	Terpene	2.71		α-bisabolol	Terpenol	4.05						β-myrcene	Terpene	1.92		geranyl acetate	Ester	5.52		α-thujene	Terpene	1.48		α-pinene	Terpene	2.71
		Jasminum grandiflorum		%		Myrtus communis				Cymbopogon martinii var. motia		%						Daucus carota ssp. sativus		%		Matricaria recutita		%		Chamaemelum nobile		%		Curcuma longa		%
		Compounds	Chemical family	%		Compounds	Chemical family	%		Compounds	Chemical family	%						Compounds	Chemical family	%		Compounds	Chemical family	%		Compounds	Chemical family	%		Compounds	Chemical family	%
		benzyl acetate	Ester	10.13		α-pinene	Terpene	54.23		geraniol	Terpenol	75.12						carotol	Terpenol	75.32		(E)-β-farnesene	Terpene	43.71		methylamyl angelate	Ester	21.22		ar-turmerone	Ketone	29.46
		phytyl acetate	Ester	9.84		1,8-cineole	Oxide	20.36		geranyl acetate	Ester	14.07						cedrene oxide	Oxide	4.15		α-bisabolol oxide A	Oxide	14.82		methallyl angelate	Ester	13.06		α-turmerone	Ketone	21.89
		benzyl benzoate	Ester	9.48		limonene (d)	Terpene	5.45		linalool	Terpenol	1.94						daucene	Terpene	2.71		α-bisabolol oxide B	Oxide	5.74		3-methylamyl isobutyrate	Ester	9.99		β-tumerone	Ketone	6.13
		methyl palmitate	Ester	1.69		geranyl acetate	Ester	2.05		β-caryophyllene	Terpene	1.68						β-bisabolene	Terpene	2.69		(E,E)-α-farnesene	Terpene	4.1		isoamyl angelate	Ester	8.4		ar-curcumene	Terpene	5.6
		methyl linolenate	Ester	1.59		α-thujene	Terpene	1.48		(E,Z)-farnesol	Terpenol	1.5						caryophylla-3,7-dien-6-ol	Terpenol	2.38		α-bisabolol	Terpenol	4.05		3-methylamyl methacrylate	Ester	8.02		α-zingiberene	Terpene	4.37
		Citrus aurantium var. Amara or Bigaradia		%		Zingiber cassumunar		%		Chamaemelum nobile		%						Abies sibirica		%		Hypericum perforatum		%		Jasminum grandiflorum		%
		Compounds	Chemical family	%		Compounds	Chemical family	%		Compounds	Chemical family	%						Compounds	Chemical family	%		Compounds	Chemical family	%		Compounds	Chemical family	%
		linalyl acetate	Ester	37.66		sabinene	Terpene	58.98		methylamyl angelate	Ester	21.22						bornyl acetate	Ester	26.98		2-methyloctane	Alkane	40.45		benzyl acetate	Ester	10.13
		linalool	Terpenol	26.68		γ-terpinene	Terpene	4.33		methallyl angelate	Ester	13.06						camphene	Terpene	20.64		α-pinene	Terpene	18.11		phytyl acetate	Ester	9.84
		limonene (d)	Terpene	9.22		β-pinene	Terpene	3.27		3-methylamyl isobutyrate	Ester	9.99						δ-3-carene	Terpene	11.48		β-pinene	Terpene	6.05		benzyl benzoate	Ester	9.48
		α-terpineol	Terpenol	5.93		α-terpinene	Terpene	2.24		isoamyl angelate	Ester	8.4						limonene (l)	Terpene	11.11		nonane	Alkane	4.73		methyl palmitate	Ester	1.69
		geranyl acetate	Ester	5.52		β-myrcene	Terpene	1.92		3-methylamyl methacrylate	Ester	8.02						α-pinene	Terpene	10.17		3-octanone	Ketone	4.54		methyl linolenate	Ester	1.59
		Abies sibirica		%		Hypericum perforatum		%		Curcuma longa		%
		Compounds	Chemical family	%		Compounds	Chemical family	%		Compounds	Chemical family	%
		bornyl acetate	Ester	26.98		2-methyloctane	Alkane	40.45		ar-turmerone	Ketone	29.46
		camphene	Terpene	20.64		α-pinene	Terpene	18.11		α-turmerone	Ketone	21.89
		δ-3-carene	Terpene	11.48		β-pinene	Terpene	6.05		β-tumerone	Ketone	6.13
		limonene (l)	Terpene	11.11		nonane	Alkane	4.73		ar-curcumene	Terpene	5.6
		α-pinene	Terpene	10.17		3-octanone	Ketone	4.54		α-zingiberene	Terpene	4.37
