# Supplementary material for: Evolution of queen pheromone receptor tuning in four honeybee species (Hymenoptera, Apidae, Apis)
Source: iScience. 2024 Oct 24;27(12):111243. doi: 10.1016/j.isci.2024.111243 (PMC11602622; doi:10.1016/j.isci.2024.111243)
Supplement: Table S2. Binding pocket coordinates for each OR11 protein model [file mmc2.xlsx]

## Sheet: Sheet1
Data S2 : binding pocket coordinates for each OR11 protein model
	N°	Localisation	Probability
AcerOR11	1	[3.6, 5.5, -14.9]	1
	2	[-22.4, 9.5, 15.1]	0.98
AdorOR11	1	[5.9, 6.6, -14.0]	1
	2	[-20.0, 10.6, 16.0]	0.98
AflorOR11	1	[-11.0, -0.1, 6.6]	1
	2	[-1.0, -22.1, -3.4]	0.97
	3	[15.0, 7.9, -19.4]	0.98
AmelOR11	1	[7.4, 5.0, -15.7]	1
	2	[-22.6, 11.0, 12.3]	0.98
