# Supplementary material for: Evolution of queen pheromone receptor tuning in four honeybee species (Hymenoptera, Apidae, Apis)
Source: iScience. 2024 Oct 24;27(12):111243. doi: 10.1016/j.isci.2024.111243 (PMC11602622; doi:10.1016/j.isci.2024.111243)
Supplement: Table S3. Raw data and statistical analysis for all experiments — (A) Raw data for the first test using single-sensillum recording of AmelOR11 shown in Figures 1A and 1B. (B) Statistical analysis for the first single-sensillum recording of AmelOR11 (Figure 1C). (C) Raw data and statistical analysis for the first transcuticular calcium imaging test with AmelOR11 (Figures 1D–1F). (D) Statistical analysis of calcium imaging responses to the essential oil panel for the four OR11 receptors (Figure 3A). (E) Raw data of transcuticular calcium imaging responses to the essential oil panel for the four OR11 receptors (Figure 3A). (F) Statistical analysis of transcuticular calcium imaging responses to the broad Vareschi (1971) panel for the four OR11 receptors (Figure 3B). (G) Raw data of transcuticular calcium imaging responses to the broad Vareschi (1971) panel for the four OR11s (Figure 3B). (H) Statistical analysis of transcuticular calcium imaging responses, comparison between the four OR11 receptors responses to the broad Vareschi (1971) panel (Figure 3B). (I) Raw data of responses to the broad Vareschi (1971) panel for the control fruit fly line (without OR expression in trichoid sensilla). (J) Raw data of dose-response curves for the four OR11 receptors (Figure 4C). (K) Comparative statistical analysis of dose-response curves for the four OR11s receptors (Figure 4C). (L) In vivo calcium imaging raw data (Male Apis mellifera) and statistical analysis (Figure 5). [file mmc3.xlsx]

## Sheet: (A) SSR_data_brutes
	Raw data for the first test using single sensillum recording of AmelOR11 shown in Figure 1A,B
	2-propanol												9-ODA												cVA
Time
0.1	0	2	1.5	1	2	0.5	0	1.5	0.5	0.666667	0	1	0.333333	2	0	0	0	1	0	2	1.5	0	1.5	0	1	2	2	1	1	1.5	1.5	2.5	2	2	0.5	1.5
0.2	0	0	0	1.25	0.5	1	2	1.5	1	0	1.5	0	0.333333	0.333333	0.666667	0	0.5	0.6	2	1.5	2.5	1.5	2.5	0	0.5	1.5	0.5	1.5	3	2	1.5	3	2.5	1.5	0.5	1.5
0.3	0.25	0.5	0	1.5	2.5	0.5	0	1	1	0	1	1.5	0.666667	0	0.333333	1.33333	0	0.8	1	2.5	0.5	2	0	0	0.5	0	1.5	3.5	0.5	1	3.5	1	3	1.5	2	0.5
0.4	1.5	0.5	0.5	0.5	2	1	2.5	3.5	2	0.666667	1	2	0	0	0.333333	4.33333	2	1.2	0.5	2	1.5	0	2	0.5	0.25	0	0.5	3	1.5	0.5	3	2.5	1.5	1.5	2.5	2
0.5	0.75	3	1.5	2	2	0	2	1	4	2.66667	2	0	0	1	0.666667	1	0	0.4	0	2.5	1.5	0.5	1.5	0	0	2.5	1	3.5	1.5	1	0.5	2	2	2	0	0
0.6	0.25	0.5	0	1	0	0	1.5	3	1	0	1	0	0	1.33333	1	0.333333	0	0	0	1	1	1	2	0	0.5	0.5	1	0.5	1	2	0.5	2	4.5	0.5	2	1
0.7	0.75	0	0.5	2.25	1.5	0	3	1	0.5	1	0	0.5	0.333333	0	0	1	0	0.6	0	0	0.5	0	0.5	0.5	0.25	0	1	1	1.5	0.5	2.5	3	2.5	0.5	1.5	0
0.8	0.75	0.5	0.5	2	1	0.5	0	1	2	1.66667	2	0	0.333333	0	0	1	0.5	0.8	1	1.5	1.5	2	4.5	0	0	0	2	1	0.5	1	0.5	1	0.5	1.5	1	1.5
0.9	0.75	0.5	0	0.25	1	1.5	1.5	0.5	1.5	0.333333	1	0	0	0.333333	1	0.666667	1.5	0.2	0	0	0.5	4	2	0	0.25	1	0	0.5	3.5	1	0.5	2	2.5	1.5	1	0
1	0.5	1.5	1	0.25	1	1.5	0	1.5	1.5	0.333333	1	1	0.333333	1	0	1.33333	0.5	0.6	0.5	0	1.5	0	1	0	0	0	0	1	0	1	2	2	0.5	1	0.5	1
1.1	0	0	0.5	1.5	2	0	2	2	2	1	0	0.5	0.333333	0	0.666667	1.66667	1.5	0.2	2	0.5	2	0.5	2.5	0.5	0.25	0	0	0.5	0.5	0.5	1	1	3.5	0.5	1	1
1.2	0.25	0	0.5	1.25	1.5	0	2	2	2	0.666667	1.5	0	0	1.33333	1.66667	1	1	1	2	2.5	3.5	0	1	0	0.75	0.5	0.5	3	1	3	1.5	2	0	2.5	0.5	1.5
1.3	1	0	2	1.25	0	0.5	1.5	1	0.5	0.333333	1	0.5	0.333333	0.666667	1.33333	2.66667	1	0.2	0.5	1	0.5	2	1	0	0.25	0	2	1.5	0	1	2	1	1	0	0	0.5
1.4	1.25	1.5	0.5	0.75	0.5	0.5	0	0.5	2	0	0.5	0	0	1	0.333333	1	3	1.4	1.5	0.5	2.5	0.5	2	0	0	2.5	2	2	1	0.5	0	4.5	2.5	1	0.5	0.5
1.5	0.5	0	1.5	1	3.5	1.5	2.5	0.5	1.5	0.333333	0	1.5	0.666667	0.666667	0.333333	1	2	1	0.5	0.5	1	1.5	2	1	0	0.5	2	2	0.5	2	0.5	1.5	2.5	2.5	2	0.5
1.6	0.5	0	0	0.5	2.5	1.5	1	0	2.5	0.666667	1	0.5	0	0	0	1.66667	1	0.2	1	0.5	1.5	0	0.5	0	0	0.5	1	2.5	0	0	1.5	2	1.5	1.5	0.5	1.5
1.7	0.5	0	1	0	1.5	1	1.5	0.5	0	0.666667	1.5	1	0	0	1	1.33333	1	0.4	2	0.5	0	1	2.5	0	0.5	1	1	1.5	2	1	2	2	2	1.5	1.5	0
1.8	0.5	1.5	0.5	0.75	0.5	2.5	0	2	0	1	0.5	1	0.666667	1.33333	2.33333	0.666667	0.5	0.6	0.5	1	1.5	2.5	1	0.5	0	0	2.5	0	1	1.5	0.5	1	1.5	2.5	2	0
1.9	0.5	0	1	1.5	0.5	1	1	2	2	0.333333	0.5	1	0.333333	0.666667	0.666667	3	0	0.6	0.5	0	0	1	0.5	0	0	0	1	0	4	1	1.5	1	2.5	3	1.5	0
2	0	1	1.5	0.5	0	1.5	1	3.5	0.5	0.333333	0.5	0.5	0	0	2	1.33333	0	1.6	1.5	2.5	1	0.5	1.5	1	0.25	0	1.5	0	1	3	1.5	2	1	1	0.5	1.5
2.1	0.75	0	0.5	0	0	0	1	2	1.5	0.333333	0	2	0.333333	0.333333	0.333333	1.33333	1.5	0.6	0	0.5	0	4	1.5	0	1.5	0.5	1	1	2.5	1.5	1.5	3	3	0.5	1.5	0.5
2.2	0.5	1	0.5	1	1	0	0.5	5	0	1.66667	1	0.5	0	0.333333	0	2	1.5	0.2	0	0.5	2	0	1	0.5	0.75	1.5	2	1.5	0	1	4	2.5	2	1.5	2	2
2.3	0.75	0	1	0.75	0.5	1.5	2.5	1	1	0	0.5	0.5	0	0	1.66667	0.666667	3	1	0	0.5	0	1	0.5	0.5	1	2.5	0.5	2.5	3	1	0.5	1	2.5	1	0.5	0
2.4	0.25	0.5	2	0.5	2.5	0.5	1.5	0.5	0.5	1.66667	2	0	0.666667	0	0	1	0	0.4	0	0	0	1	1	0	0	1	0.5	5	0.5	1	1	0.5	1.5	2	0	1
2.5	0.75	0.5	1	1.25	1.5	0.5	0.5	1.5	0	0	1	0.5	0	0	0	1	0	0.4	1.5	1.5	0	1	1	0	0	1	0	3.5	0.5	1.5	0.5	0	4	1	1.5	0.5
2.6	0.75	0	1.5	0.75	0.5	1	0	1.5	1.5	2.66667	0	1.5	0	0	0	2.66667	2	0.2	0	0	0	0	1.5	0	0.5	0	0	0	4	1.5	0	2	1.5	0.5	2.5	1
2.7	0.5	0	0.5	0.25	1	2	0	2	1	1	0.5	0.5	0.333333	1	0.666667	0.333333	2	1	0	0	0.5	0	2	0	0.25	0	1	1	0	1.5	1	1	1.5	1	1.5	0
2.8	0.25	1	0	0.75	0	1	0.5	0	1	1.66667	2.5	0	0.333333	0	0	1	0.5	0.6	0.5	1	2.5	1.5	0.5	0.5	0.25	0.5	0	3	0.5	1	0.5	1	2.5	1	1	0.5
2.9	0.75	0	1	2.25	1.5	0	0	1.5	1	0.666667	1	0	0.666667	1.33333	1.33333	2	0.5	1.2	1.5	0.5	0.5	0	2.5	0	0	1.5	1	1.5	0.5	0	1	3	1	1.5	1	0
3	0.25	0	2	1	4	0	0.5	1	0.5	0.333333	2	1	0.666667	0	0.666667	1.66667	2	0.2	0.5	0	0	0	2.5	0	0.5	1	2	1	2	3	1.5	2	1.5	1	2	0.5
3.1	0.25	2	1	1.5	3	0.5	2	2	0	0.666667	2.5	0.5	0	0	0.666667	1.33333	0	0.6	3	0.5	1	0	2	0	0	0	0.5	2.5	0	0	0	2.5	2.5	2	1	0
3.2	1	3	1.5	0.75	0	0	1.5	0.5	0	1	0	0.5	1	0.333333	0	1	0	0.6	1.5	0	1	0	1.5	1	0	0.5	1.5	3	0	0	0	2.5	3	2.5	0.5	0.5
3.3	0.25	2	0.5	0.75	2	1.5	2.5	0.5	0	1	2.5	0	0	0.666667	1.66667	0.666667	1	0	0	0.5	1.5	1	0.5	1.5	0.25	0	1	2.5	1.5	2.5	2.5	3	3	1.5	0.5	0.5
3.4	0.25	1	0.5	0	0.5	0.5	1	0	1.5	1.66667	1	0	0	0	0.666667	0.666667	0.5	1	1.5	1.5	1.5	0	2.5	1	0.5	0.5	0.5	2	1.5	1.5	0.5	1	2.5	0.5	1.5	1
3.5	1	0	0.5	0.5	0	0.5	1.5	0	0	0.333333	1	0.5	0	0	0.666667	1.33333	1	0.4	1.5	0.5	1.5	1	2	0	0	0	0.5	2.5	1	2	0.5	1	1	0.5	2	1
3.6	0.75	0	2.5	0.5	0	1	2	1.5	1	0.333333	0.5	1	0	0	1.33333	1.66667	0.5	0.6	0	2	1.5	0	0.5	0.5	0	1	0.5	0.5	0	1	1.5	1.5	2	0.5	1.5	0.5
3.7	0.25	0	1	0.5	2	1.5	1.5	0.5	1	0	0.5	1.5	0.333333	1.66667	0.666667	2.66667	0	0.2	0.5	1	1.5	0	3.5	1	0.5	1	1	3	0.5	0.5	2.5	4.5	4.5	2.5	2	2
3.8	0.25	0	0.5	0.75	3	1	0.5	0	3	1	1	0.5	0.333333	0.333333	0.333333	1	0	0.6	0.5	0.5	0	0	4	0	0.5	0.5	3	2	4	1	1.5	2.5	3	1	1	1.5
3.9	1	0	1.5	1.5	0	0	0.5	3	1	2.33333	0	1	0.333333	0	1.66667	1.33333	0	1.6	1	1	0	1.5	2	0	0	2	0.5	2	2.5	1	0	0.5	3	1	2	0.5
4	0.25	1	2.5	0.75	0.5	0	0.5	2.5	1	1	0	1.5	0.333333	0.666667	0	0	1	0	0	1.5	0	2	0.5	0	0.5	0.5	0.5	2.5	1.5	1	2	0.5	3.5	1.5	0	0.5
4.1	0.25	0.5	1	0.5	1	1	2	2	0.5	0	1	1	0	0.333333	0	0	1.5	1.2	0.5	0	0	0.5	2	0	0.25	0.5	1	1	1.5	1	1.5	2	2.5	3.5	1	0
4.2	0.5	0	2	0.5	1	0	1	1	1.5	0.333333	0.5	0.5	0	0	1	0.666667	0	0.2	0	2.5	1	0	2	0.5	0	0	1	2	3	0.5	1.5	1	1.5	0.5	0	1.5
4.3	0.75	0.5	2	1.75	0	0.5	1	1.5	1	0.666667	1	0	0.666667	0	1	0.666667	1.5	0.4	3.5	0.5	1	0	0	0	1	0	1	0	2	2.5	1.5	3	3.5	4	0	0.5
4.4	0.5	1	0	0.25	3	2.5	3.5	1	0.5	0.666667	0	0.5	0.333333	0	1.33333	1.66667	0	0.6	0.5	1	1.5	2	0.5	0	0.25	0	0	1	1	0	1.5	0.5	1.5	0.5	0.5	1
4.5	0	0	1	0.5	0	0.5	1	1.5	2	0	0.5	0	1	0	0.333333	1	1.5	0.2	0.5	0	0.5	0.5	2.5	1	0	0.5	0.5	3.5	1	0	0.5	0	4.5	1	0.5	0.5
4.6	0.25	1.5	0	1	1	0	2.5	1	2	0.666667	2	0.5	0.333333	1.33333	1	1.33333	0	1.2	0	1	1	1.5	2.5	0	1	0	1	1	2.5	1	1	1.5	6.5	0	1.5	2
4.7	0.5	0.5	2	0	1.5	0.5	2.5	1.5	1	0	0.5	2	0	0.333333	1.33333	0.666667	0	0.8	1.5	0.5	0.5	0.5	1	0	0	1	0	0.5	2	0.5	1	1.5	1.5	0	1	1
4.8	0	0	0.5	1.25	0	1.5	3	1	0	3.33333	2	0.5	0	0	0.333333	1.33333	2.5	0	1.5	2	0	0	1	0.5	1	0	0	1.5	1	2.5	2	0.5	2.5	3.5	0	0.5
4.9	0	1	0.5	0.75	0	1.5	1	1.5	2	1	2	0.5	0	0	0.333333	0.666667	0.5	0.4	0.5	1.5	1	0	1	0	0.25	0.5	0	2.5	3.5	0.5	1	1.5	4.5	1	0.5	0
5	0.25	0.5	0.5	1.75	2.5	0.5	0.5	2.5	1.5	0	0	1	0	0	0.666667	0	0	0.4	1	0.5	0	0	2	0	1	0	1	0.5	3	1	1	2.5	4	1.5	0	1
5.1	0.25	0	0	1.25	1	0	3	2	0	0	1.5	1.5	0	0.333333	0.333333	0.666667	0	0.4	1	0.5	3	0	0	0	0.25	1	2.5	0.5	3	1	0.5	2	3.5	0	0	3
5.2	1	0	1.5	0.5	0.5	0.5	1	0	1.5	0	2.5	0	0	0	0.666667	3.33333	0.5	0	1.5	0	1.5	0	0.5	0	0.25	0	3	1.5	0.5	2	1	1	2.5	1.5	0.5	0.5
5.3	0.25	1	2	1.5	1.5	0.5	0.5	1.5	2	0	2	0.5	0.333333	0	0	1.33333	2.5	1	0.5	0	0.5	0	1	0	0.5	0	2.5	1	2	0	2	0.5	3.5	1	1	1
5.4	0.25	0	2.5	0.75	2.5	0	0.5	2	1.5	1.33333	0.5	0	0	0.333333	1.33333	0.333333	1.5	0.8	2	1.5	1.5	0.5	0	0.5	0	0.5	0.5	2	2	2.5	0.5	1.5	3.5	3	1	1
5.5	0	0	1	0.25	1.5	1.5	0.5	4	1.5	1	1	1.5	0	0.666667	0	1	1.5	1	0	1	0	0	1.5	0	0	0.5	3.5	0.5	1	1.5	0.5	2	4.5	2.5	1	0
5.6	0.5	0.5	0.5	0	0	2	2.5	2	2	0.666667	0	1	0	1	0	1.33333	2.5	0.2	0	0.5	1	2.5	2	0	0.5	0	0	0	0.5	0	0	3	5	0	0.5	0.5
5.7	0.75	2	0.5	0.75	0.5	1.5	0.5	2.5	0	0.333333	2	0	0	1	0	0.666667	1	0.2	0.5	1	1	1	1.5	0.5	0.25	0	2	1.5	0	2.5	0	1	0.5	3.5	0.5	0.5
5.8	0	0.5	0.5	0.75	0	1.5	3	1	1	0	1.5	1	0.333333	0.666667	0.333333	0.333333	2	0.4	0.5	0.5	0	0	1	0.5	0	0.5	0.5	1.5	0	1.5	0	1.5	1	2	0.5	1
5.9	0	0	0	1.25	2	0.5	0.5	1.5	2	1.33333	0	1	0	0	0	2.33333	2.5	0.4	1	0.5	1.5	0.5	1.5	0	0.75	1	2	0.5	0	2.5	1	2	2.5	2	0.5	1.5
6	0.5	0.5	0	1.25	1.5	0.5	0	4.5	2.5	1.66667	1.5	1	0	0.333333	1	2.33333	0	0.2	0.5	0	0.5	1	2.5	0	0	0	0.5	0	2	1	0	1	2	1	0.5	1
6.1	1.25	0.5	1	0.25	1	2	2	1.5	0	0.666667	0.5	0	0.333333	0.333333	0.666667	2.33333	0.5	1	1.5	1.5	1.5	0.5	3.5	0.5	0.25	0	2	0	1	2.5	0	0.5	2.5	4.5	1.5	0
6.2	0.5	1	3	0.75	1	1	2	0.5	0	1	0	1	0.333333	0	0.666667	2.33333	0.5	0.8	0.5	1	0.5	0.5	3	0.5	0.5	0	1.5	2	0	1.5	1	1.5	1.5	1.5	0.5	0
6.3	0	0.5	0.5	0.5	1	1	1.5	0.5	0.5	0.666667	1.5	0.5	0	0	0	2.66667	0	0.4	0.5	0	1	0.5	3.5	0.5	0	3.5	1.5	3	0.5	1	3	4	1.5	4	0	0
6.4	0.5	0	1.5	1	0	0.5	0	0.5	1	0.666667	0.5	0.5	0	0	1	2.33333	1.5	0.6	1.5	0	1.5	1	2	0	0.5	1	0	1.5	0.5	1.5	2.5	2.5	1.5	0	1	0
6.5	0	0.5	1	1	1	1.5	1.5	1	2	0.666667	0.5	0.5	0	0	0.333333	2.33333	0	0.8	0	0.5	2.5	0.5	3	0	0	0	0.5	4	1	2	3	2	2	1	0.5	0
6.6	0.5	1.5	2	1.75	0.5	0	3	0	2	0.666667	0.5	0.5	0	0.666667	0	3.66667	1	0.6	0	2.5	0	0	1	0	0.25	0.5	1	1	0	0	1	1	2.5	0.5	0	0
6.7	0.25	0	0.5	1.25	1	1	1	1.5	1	0.666667	0.5	0.5	0	0	0.666667	4	0.5	0	0.5	2.5	0	0	1	0	1.75	0	1	1.5	1	3	1	2	5	3	1	0
6.8	0.5	0.5	2.5	1.75	1	0	1.5	0.5	1	0.333333	1	0	0	1	1	4.33333	0.5	0.6	2	1	0	1.5	0.5	0	0.5	1	0.5	1.5	2.5	0.5	1.5	0.5	4	2	0	2
6.9	0	1	0.5	1.25	0.5	0.5	2	0.5	2	1.66667	0	1.5	0	0	0.333333	4	1	0.4	0.5	2	1	1	2.5	0.5	0.25	0.5	1	2.5	3.5	1	0.5	3	2	0.5	1	0.5
7	0	1.5	0.5	0.5	2.5	0	1	2	2	0.333333	0.5	1	0.333333	0	1.33333	4	0	0.4	0	1.5	0	0.5	2.5	0	0	0	0.5	0.5	3	0.5	0	1	3	1.5	0	0.5
7.1	0.5	0	0.5	1.5	0.5	0.5	1	4	1.5	0	0.5	2	0.333333	0	0.333333	5	1	0	0	3	0	0	1.5	0	0.25	0	0.5	0.5	3	1.5	0	1	1	1.5	1	1.5
7.2	0.75	0.5	1.5	1	1	1	0	3	0	1	0.5	0.5	0.333333	0	1.66667	5	1	0.6	2	2	0.5	2	2.5	0.5	0.25	0	2.5	5	1	0.5	0.5	1.5	3.5	2	0.5	0
7.3	0	0	2.5	0.5	1.5	1.5	1.5	2	1.5	0	1	0	0.333333	0	0.333333	2	1.5	1	1	2.5	3.5	0.5	2.5	0	0.25	1.5	0.5	0	0.5	3	0.5	2.5	4	1	0.5	0
7.4	0.5	0	2	1	1.5	1.5	0.5	2	2	2	1	0.5	0	0	0	1.66667	0.5	0.6	1.5	1	0.5	1	1.5	0	0.25	0.5	0.5	1.5	0.5	0.5	1.5	3	1.5	0.5	1	1
7.5	0.25	0	0.5	0.75	0	1	1	3	1.5	0.666667	2	1	0	0.666667	1	2.33333	0.5	0.2	2.5	2.5	0	0	0.5	1	0	2	0	3.5	1.5	1	1.5	1.5	2.5	3	0.5	0.5
7.6	0.25	0	2	1	0	0	0	1	0.5	0.666667	1	0	0	1.66667	1	1.66667	0	0	1	0	1.5	0	1	0	0	0.5	3.5	0.5	0.5	2.5	1	3	0.5	4	2	1.5
7.7	0.5	1	2	0.5	0	0.5	1.5	3.5	1	1.66667	0.5	1.5	0	0	1.33333	4.33333	2	0.8	0	0.5	0.5	0.5	2.5	0.5	0.25	0	2	2.5	2.5	2	1.5	1	0	0.5	1	0
7.8	0.5	0	2.5	0.75	1.5	0.5	0.5	2	2	1	0	1	0.333333	0	1.33333	3	0.5	0.4	0	1.5	0.5	0	0.5	0	0	0	1	3	0	1	0.5	1.5	3	3.5	0.5	0
7.9	0.25	0.5	0	0.5	1	0.5	1.5	1	1	0	0.5	1.5	0.666667	0	0.666667	0.333333	0	0.4	0.5	1	0	1	0.5	0	0	0	1.5	1	1.5	1	2.5	0.5	1	0.5	0.5	0.5
8	0.25	0	0	0.5	1	1	0	0	0	2.66667	0.5	0	0.666667	0	0.333333	0.333333	0	1	0	0.5	0.5	2	3	0	0	1.5	0	0.5	1	0.5	0	3.5	1	1.5	1.5	1.5
8.1	0.25	0.5	0.5	1.25	2	0	1.5	1	0.5	0.333333	2	0	0	0	0.333333	0.666667	1	0.2	3	0	0	2	1	0	0	1	3.5	4	1.5	0	1	1.5	1	1	2	0
8.2	0	0	2	0.25	0	0	0	2.5	1.5	1	0.5	1	0.333333	0	1	0.666667	0.5	0	0.5	1	0.5	1.5	0.5	0	0	2	1.5	1.5	2	1.5	3	4.5	1.5	1	0	1
8.3	0.5	0	0.5	0.25	1.5	0.5	0.5	1	1	0	0.5	1	0.666667	0.666667	1	0.666667	0.5	0.2	0	1	1.5	0	0.5	0.5	0.5	0.5	1.5	0.5	2	0.5	1.5	1	1.5	1	0.5	0.5
8.4	0	0.5	2	1	1	1	1	2	1	0.333333	2	0	0.666667	0.333333	0	0	0	0.6	1	3	2	0.5	2.5	0	0.25	1.5	1	2	1.5	0	1	1	1	2.5	0.5	0
8.5	0.5	0	1	0.25	1	0	0	2.5	1.5	1.66667	0.5	0.5	0.333333	0	0	0	1	1	1	1.5	0	1	2.5	0	0.75	1	1.5	1	0.5	1	0.5	1.5	1.5	2.5	0.5	1
8.6	0.25	1	0	0.5	1.5	0.5	1	2.5	1.5	0.333333	1.5	0.5	2	0	0	0	1.5	0.6	1.5	0.5	1	1	2	0	0.5	0.5	0	0	2	3	0	2	2.5	2.5	0.5	2
8.7	0.75	2	1	0	1	0.5	0.5	1.5	2.5	0.666667	1	0.5	0.666667	0.666667	0.333333	1.66667	1	0.4	1.5	1	0.5	0	1	0	0	0	0.5	2	0.5	1.5	1	3	1.5	1	1	1
8.8	1	0.5	2.5	0.5	3	1.5	2.5	1.5	0	2	0.5	1.5	0.333333	1.33333	1	1.33333	0	0.2	2.5	1.5	1.5	0	2.5	0	0	1.5	2	2	0.5	2.5	0	0.5	2.5	0.5	1	1.5
8.9	1.25	1	1	1.75	0	2	1.5	0	0.5	0	1.5	0	0	0.333333	0.666667	2.33333	0	0.6	2	1.5	0	0.5	3	0.5	0.25	0	0.5	2	0	0.5	0	1.5	0.5	0.5	2	1.5
9	1	2.5	1.5	0	1	1	2.5	1.5	0.5	0.333333	0	1	0	0	0	2	1.5	0.4	1.5	1.5	0	0.5	1.5	0	0.5	0	1.5	1.5	1	3	0	0.5	2.5	1.5	0.5	0
9.1	1.25	0.5	3	0.5	0	0	0.5	3.5	1	0.333333	1.5	2	1	0.666667	0.333333	2.33333	1	0.8	2	0.5	0	0.5	1	0	0.25	0	0	2.5	1.5	0.5	0	1	1	3	0.5	0.5
9.2	0.25	0.5	1	0.75	1.5	2	1	3	0	0.666667	0	0	1	0	0.333333	1	0.5	0.2	1	0	0.5	0	1	0.5	0	0	2.5	3	1	1	0.5	2	1	3	0.5	1
9.3	0	2	1	1.5	4.5	0.5	2	1	2	0.333333	0	0.5	0.333333	0.333333	0	1.33333	1	1.2	0.5	0	0.5	0.5	2	0	0	0.5	2	1	2.5	1.5	0	0.5	1	0	1	0
9.4	0	0.5	1.5	0.75	3	0.5	0	1	1.5	0.666667	0.5	1	0	0	0.333333	1.66667	0	0.2	1	2	0	1	0.5	0	0.75	0	0.5	1	1	1.5	1.5	0.5	0.5	1	0	0
9.5	0.25	0.5	1	0	2.5	0.5	2	1.5	1	0	3.5	0.5	0.666667	0	0.666667	1.33333	0.5	1	1	1.5	0.5	0.5	1	1	0	0	1	1.5	0.5	0.5	0.5	2.5	3	0.5	1	0
9.6	1.25	1	0	0.25	2.5	0.5	3	2	1.5	0.333333	1	0.5	0.666667	0.666667	0.666667	0.333333	0.5	1.2	0	2	1.5	0.5	1	0	0.75	0.5	2	0	1.5	0.5	0.5	1.5	2	1.5	1.5	0
9.7	0.75	0	0	0.5	1.5	0.5	0	3	3	0.666667	0.5	1	8.33333	0.333333	5	5.33333	2.5	4.6	5.5	1.5	7.5	0.5	7	1	0.25	1.5	1	3	3	0.5	0.5	1.5	0.5	2.5	2.5	0.5
9.8	1	1.5	2	1.5	0.5	0	1.5	2	2.5	1.33333	0.5	0	6.33333	4.33333	4.66667	9	8	4.4	4.5	4.5	4.5	3	10.5	5	0.75	0	1.5	2	2	2	0.5	2	2.5	1.5	1	2
9.9	1	0.5	0	0	4	0	1	2	1.5	0.333333	1	1.5	6.66667	2.33333	5	9	5	4.4	5	6	5	5.5	10	2.5	1.25	0	0	2	1	2	0.5	1.5	1	2	1	0
10	0.75	0.5	1	1	1	1.5	1.5	3.5	1.5	0.666667	0.5	0.5	5.66667	2.66667	4.66667	8	3.5	3	6.5	4	4.5	4.5	7.5	0.5	0	0.5	2	2	1	3	1.5	3	0.5	1	2	0
10.1	0.5	4.5	1	0	2.5	1	1.5	3	2	0.666667	1	0	4.66667	2.66667	3.66667	7.66667	5.5	2.6	4.5	3.5	5.5	4	7.5	3.5	0.75	0	0	3	3	1	1.5	1.5	0.5	4	0	1.5
10.2	1	1.5	0.5	0.75	1.5	0	0.5	2	0	1.33333	1	1	5	3	3.33333	8	4.5	2.6	3	5	4.5	5	7	3.5	0.25	0	2	3	1	2	0.5	5	0	0.5	0.5	0.5
10.3	0.5	1	1	2	0	1	2	4	1	2	2.5	2	4.66667	2.66667	3.66667	9.33333	6.5	3	3.5	5.5	4	2	10.5	3	0.5	1	0	1	1	1	0	1.5	2.5	3	0	0
10.4	0.75	0.5	2	1.75	1	1	2.5	3.5	1.5	0.666667	1	0.5	4	1.66667	5	8.33333	5.5	3.2	5.5	3	3.5	1.5	5	1	0	2	2.5	3	2.5	0.5	0.5	2.5	2.5	0	1	1
10.5	0.25	1.5	2	1.5	4	3	1.5	2.5	0	0.666667	0.5	0	5.33333	2	2.66667	6	5.5	3.2	3.5	4	5.5	3.5	6	2	0.5	2	0.5	1.5	4	0	1	0.5	0.5	0	0.5	0
10.6	0.25	1	1	1.25	1.5	0.5	2	1.5	0	0.666667	2	2.5	4	2.66667	4.33333	7.66667	5	2.8	3.5	6	2.5	2.5	8.5	3.5	0	3	1	1.5	0.5	3	0	1.5	0.5	0.5	1	2.5
10.7	0.25	2.5	1.5	1	0.5	0	0	2	2.5	1.66667	1	2	4	1.33333	4.33333	6.66667	6.5	2.2	4	4	4	0.5	5.5	2	1.5	1.5	1	0.5	0.5	1	1	2	1	3	2	1.5
10.8	0	0.5	2.5	2	3.5	0.5	2	2	1	1.33333	2.5	0	3.33333	1	1.33333	6.66667	6	1.6	4	3	3	4	3	1	0.5	0	1	0.5	2.5	0	2	1	0	2.5	0.5	1.5
10.9	0.25	0	1.5	1.25	2	2	3	0	1	1	1	1	2.66667	2	3.33333	8	4	1	2	3.5	2	4.5	5	0	0.5	1	1	1.5	3	1	1.5	0.5	0.5	0.5	0.5	0.5
11	0.25	0	0.5	1	3.5	0.5	1	2	0	0.666667	1.5	0	3.66667	2	2	7.66667	3	1.2	2	3	3.5	1.5	4	0.5	0.25	0	2	1.5	1.5	2	1	3	0.5	0	0.5	0
11.1	0.25	0.5	1.5	2.5	2.5	1.5	2	1.5	0	0.333333	0	0	2.66667	1.33333	3	7	2	0.8	2	3	3	1.5	3	0.5	0.25	0.5	1	5	1	1	1.5	3.5	1	2	1	1.5
11.2	0.25	1.5	1.5	0.75	3.5	0	1.5	1	0.5	0.333333	3.5	1	2	0.666667	1.33333	6.66667	2.5	0.4	2.5	3.5	2	0.5	2.5	0.5	0	0.5	1	3.5	0.5	1	1.5	0.5	1	0.5	0	1
11.3	1	0.5	1	1.25	1.5	0.5	2	1	1.5	0.333333	1	3	2.66667	1.66667	2	5.33333	1	1.4	2.5	1	2	0.5	4	0	0	0	1	3.5	1.5	0.5	2.5	3	1	0.5	0	0
11.4	1.75	1	2	0.25	2	0.5	1	1.5	0.5	0.666667	2.5	0	2.66667	1.33333	2.66667	5.33333	1	0.4	2	2	2	1.5	2.5	1	0.75	2	0.5	0.5	0	1.5	1	1.5	1.5	0.5	1	2.5
11.5	0.25	0.5	0	0.25	2	2.5	0.5	0.5	1.5	0.333333	1.5	0.5	2.33333	0.333333	1.66667	6	4.5	1.4	2	3	2.5	1	4	0	0	2	0.5	1.5	0.5	0	1	1.5	1.5	1	2	1.5
11.6	1.25	0	1	1	1.5	0	0	1.5	1.5	0.666667	0	0.5	2.66667	0.666667	0.666667	5.66667	4.5	1.4	0.5	2	2.5	0.5	3	0.5	0.5	1.5	1	0	0.5	2.5	1.5	3.5	3	1	0	0
11.7	0.5	0.5	1.5	2.25	0	1.5	1	0.5	0	0.333333	0.5	0	2	0.666667	1.33333	3.33333	1.5	1.2	2.5	2	2.5	1.5	2.5	2	0.25	0.5	0.5	2	0.5	3	0.5	0.5	1.5	0	0.5	1
11.8	0	0	1	0.75	3	0.5	0	2	0.5	0	0	2	1.66667	1.66667	1.66667	4	3	0.2	3.5	0.5	1.5	0	3	0.5	0.25	0	4.5	4.5	2	1.5	0	2	1.5	1	0.5	0.5
11.9	0.75	0.5	1.5	1	4.5	0.5	1	1	1	0	1	0.5	1	1	2	2.66667	0.5	0.8	1	1.5	4	1	0.5	0	0.5	2	1	3	1.5	1	2	2	0.5	0	0	1
12	0.5	0	1.5	1.5	1.5	1.5	0.5	1	0	0	1.5	2	2.33333	0.666667	0	2	1.5	0.4	0.5	0	1	2	3	0	0.75	2.5	1.5	1.5	1.5	0.5	0	1	1	1.5	2	0.5
12.1	0.5	0	2	0.5	1.5	0.5	1	1.5	1	0.333333	1	0	2.66667	0	0.333333	2.33333	0	0.4	1.5	2.5	1.5	1	2.5	0.5	0.25	0.5	0	1.5	1	1.5	1.5	2	1	1.5	1	0.5
12.2	0.5	0	2	0.75	2	0	0.5	1.5	2	0.333333	0.5	0	0.666667	0.666667	1.66667	3.66667	1.5	1	1	3	1	0.5	1	1.5	0.25	1	0.5	2.5	1.5	1	1	2.5	0	0	0	0.5
12.3	0.75	0	0	1.75	0	1	2	2	1.5	0	0.5	0.5	2.33333	1	0.333333	0	1.5	1	2	2.5	0.5	2	1.5	0.5	0	0	0	1.5	3	0	1.5	2.5	1	0.5	2	0.5
12.4	0.25	1	0.5	0.75	0	0.5	0.5	2	1	0	0.5	0.5	1.33333	1.66667	1.66667	2.33333	0.5	0.4	0.5	3.5	3.5	1.5	2	1	0.25	0	1	1	0.5	2	2	2.5	0.5	2.5	1	0
12.5	1.25	1	2	0.25	2.5	0	0	0.5	2.5	0.333333	0	0.5	0.666667	0.333333	0.333333	2	0.5	0.4	0.5	2	1	1	0.5	0	0.75	0.5	2	3.5	0.5	1	2	0.5	1	1	0.5	1
12.6	1	0.5	2.5	1.5	1	2	3	3.5	0.5	0	1	0.5	1	0.333333	0	1.33333	1.5	0.4	0	1.5	3	2.5	2.5	0.5	0	1	2	1	1.5	1	0	2.5	1	1.5	0	0
12.7	1.25	0	2	1.25	0	0.5	1.5	1	1	0.333333	1.5	0	1	0	1	1.33333	1.5	0.2	0.5	2	1.5	1	2	0.5	0.5	0	2.5	1	0.5	1	0	3	2	1	1.5	0.5
12.8	0	1.5	1	0.75	1	0	0	0	0	0.666667	0.5	0	1	0.666667	1.33333	0.666667	0	0.2	0	0	0	3	3.5	0	0.25	0.5	1	1	3	0.5	0.5	4	0.5	0.5	0	1.5
12.9	0.5	1	2.5	0.75	0.5	0.5	0.5	1.5	1.5	2	0	1	0.666667	1	1.66667	0.666667	0	0	1.5	1	2	1	2.5	0	0.75	0	1.5	1.5	0.5	2	1.5	3.5	1	1	2	0.5
13	1	1.5	0	0	1	0	0.5	4	2.5	0	1	1.5	1.66667	0	0.666667	0.333333	0.5	1.6	2	1.5	0.5	1	1.5	0	0.5	0	2	1.5	0	0.5	1	2.5	3.5	1.5	0	0
13.1	0	2.5	1.5	1	1	0.5	1	2	2	2	0.5	2	2.33333	0.666667	0.666667	2.66667	2	0.2	1	3	0	0.5	0.5	1.5	0.25	0.5	2	2	0.5	0.5	0.5	3	1	4	0.5	1.5
13.2	0.5	0.5	2	0.75	0	2	0	1.5	1	1	2	1.5	1	0.333333	0.666667	1.33333	1	0.2	2	2.5	1	0.5	2.5	1	0.5	1.5	0.5	0.5	0	1	2	1	1.5	1	1	0
13.3	0.5	0.5	0	0.25	3.5	1.5	0.5	2	0	1.66667	1	0.5	1.33333	0.333333	1.33333	0.333333	1	0.6	1	1	1	0	0.5	0.5	1	0.5	1	0	0.5	1	1.5	2	1.5	1	0	0
13.4	0	0	0	1	0	1	0	1.5	1	0.333333	1.5	1	0.333333	1	0.333333	2	1	0.2	0.5	0	0.5	1	1	0	0	0.5	0.5	1	1.5	1.5	4	3	3	1.5	0	0
13.5	0	0	0.5	1.25	4	1	0	1.5	1	1.33333	1	0	1.66667	0.333333	1.33333	1	0.5	1	2	2	1	0.5	0.5	0.5	0.25	0.5	0	1	3	2	1.5	2	2	1	0.5	1
13.6	0.25	0	1	2	1.5	3.5	0	1	2	0	1	0.5	0	0.666667	0.333333	1.33333	2.5	0.2	0.5	1.5	1	0.5	3	0.5	0.25	1.5	1	0.5	1.5	1	0	1	1	1	0	0.5
13.7	1.5	0	1.5	0	0.5	0	0.5	1	2	1.66667	2.5	0.5	0.666667	0.333333	0.333333	0.666667	0	0	2	1	2	0	2	0	0.75	0	2	1	4.5	0.5	0.5	3.5	1	1	1.5	0
13.8	1	2	1.5	0.75	1	1.5	1	1	1	0.666667	1.5	0	0.666667	0.333333	1	0.333333	0	0.4	0	1	1.5	0	1	1	0	0	1.5	2	2.5	3	1	1	0.5	1	1	2
13.9	0.75	0.5	2	2	2	1	0	1.5	2	0	1	0.5	1.66667	0	0	1	0.5	0.2	0.5	2.5	2	1	3	0.5	0.25	2	2.5	2	1	3	1.5	2.5	1.5	3.5	0.5	0
14	1.5	0.5	1	1	1.5	0.5	1.5	2	3	0.666667	1.5	1	0.333333	0	1	0.666667	3	0.6	1	2	2	0.5	3	0	0	1	1.5	1.5	1.5	2.5	1.5	2	0.5	3	0	0
14.1	0.75	0	1	1.5	1.5	1.5	2.5	1.5	0.5	0.333333	0.5	0	0.666667	1.33333	1.66667	0.333333	1.5	1	1	1	0.5	0	3	0	0.5	1	1	1.5	0	0	0.5	3	0	2.5	0.5	0.5
14.2	1	0	0.5	1.25	1.5	0	1	4	0.5	0.666667	1	0	0	1	0.333333	0.666667	0.5	0.2	0	1.5	1.5	0	1.5	0.5	0	1.5	4	3.5	2	0.5	0	2	2	0.5	0	1
14.3	0	0.5	0	1.5	1	0.5	1	3	3	0	0.5	0	0	0.333333	0.666667	1	0	0.8	1.5	2.5	0.5	1.5	2	0	0.25	0	3.5	3.5	0.5	2.5	0.5	2	0.5	4	1	0.5
14.4	1	1.5	2.5	1.5	1	1.5	0.5	1.5	1	2.33333	0.5	1.5	2	1	0	0.333333	0.5	0.2	0	1	0	0.5	1.5	0	0.25	0.5	0.5	2	3.5	1	0.5	1.5	1.5	1	1	2
14.5	0.75	0.5	0.5	2	1.5	0.5	1.5	2	0	0	0	0.5	1.33333	0.333333	0.333333	0.333333	1	0.8	0.5	0.5	0	0.5	1	0.5	0.5	0	3	0.5	1.5	0	0	2	3	3	0.5	0.5
14.6	0.25	1.5	2	1	0	0	3.5	0.5	1	2.33333	1	0.5	1.33333	0	0.666667	0.333333	1	0.4	0.5	2	0	0.5	4	0	1	1	0.5	2	2	2.5	0.5	2.5	2	1.5	0.5	1
14.7	1.25	1	2	0.75	0	1	1.5	1.5	1.5	1	1	0	0.666667	0	0.333333	1.33333	0.5	0.2	1.5	1	0	1	0.5	0	1	0.5	1	1.5	1	1	2.5	1.5	2	2.5	0	0.5
14.8	0.25	0	1	2.25	0.5	1	0.5	0	1.5	2.33333	1.5	1.5	1.33333	0	2	1.33333	1.5	0.4	1	0	1.5	1.5	2.5	1	0.5	1	0.5	2	0	0.5	0.5	2.5	1	0.5	0	0.5
14.9	0.5	1	0.5	1.75	1.5	0	1	1	0.5	0	0	0.5	0.333333	0.333333	0.333333	1.33333	1	0.4	2.5	1	3	0	1.5	0	0	0	0.5	1.5	1.5	1.5	1.5	2	1	1.5	2	0.5
15	0	1	0	1	0.5	0	0	2	1	0.666667	0	0	0	1	1.66667	2.66667	0.5	0.2	1.5	0.5	0	0	1	0	1	0	0.5	1.5	1	0.5	3	2.5	1.5	0	1.5	0
15.1	0	0.5	0	0	0	0	0	1.5	0.5	1.33333	0.5	0	0.333333	0.666667	0	0.666667	0	0.4	1.5	1.5	2	0	2.5	1	0.5	0	0.5	0	4	1.5	3	1.5	0.5	1	1	1
15.2	0.25	1	0.5	0.5	1.5	2	1.5	1.5	0.5	1.33333	1	0	0.333333	0.333333	0.666667	1.66667	2.5	0.8	2	2	2	0	1.5	1	1	0.5	2.5	2.5	0.5	2	2	2.5	0	1	1.5	1
15.3	0.25	0.5	0.5	0.75	0.5	0	0.5	1	0.5	0	1	0	0	0	0.333333	0.666667	1	0.8	0	1.5	0	0	2	0	0.25	0	1.5	1.5	1	2	0.5	2.5	1	0.5	1.5	0.5
15.4	0	2	1	1	1.5	0.5	1.5	1.5	1	0.333333	1.5	0.5	1	0.333333	1	1	1	0.4	0	1	1	0.5	2	0	0.25	0	0.5	1.5	1	0.5	3.5	3	1.5	1.5	0	0.5
15.5	0.75	0	2	2.75	0	2.5	1	5	0	1.66667	1	0.5	1	0	0	2.66667	2	0.2	1	1.5	2	0	4	0	0.5	0	1	1	1.5	0	0.5	1.5	0.5	0.5	1.5	0
15.6	0.75	0	1.5	0.5	3.5	1	1.5	1.5	2.5	1.66667	2	0.5	0.333333	0	0	1.33333	0.5	0.4	0.5	1.5	1	0	1	2	0.5	0.5	0	0.5	1.5	1	1	1	1	3	2.5	1
15.7	0.25	0.5	1	0.75	0	1	1	2	1.5	3	0	0.5	0.333333	0.666667	0.666667	1.66667	1	0.2	0	1	1.5	0.5	0.5	0	0	1	0.5	2	2	2.5	2.5	3.5	2.5	2.5	2.5	0.5
15.8	0.25	0.5	1.5	0.5	1	0	1	1	2	0.333333	2.5	0	1	0.333333	0.333333	0.666667	0.5	0.2	0	1	0.5	0.5	0.5	0.5	0.75	0	0.5	0.5	3	0.5	0.5	0.5	0.5	0.5	1.5	0.5
15.9	0.25	0.5	1	0	0	0.5	1.5	2.5	2.5	1.66667	1	0	0	1.33333	0	0.666667	1	0	0.5	1	1	0	2.5	0	0	0	0.5	6	0.5	0.5	1.5	2	1	2	1	1.5
16	0.25	0	0.5	0.25	0	0	0	3	1.5	0.666667	1	0.5	0	0	0.666667	0	2	0.2	1	1.5	1.5	0	0.5	0	0.5	1.5	0	2.5	2.5	0.5	1.5	1.5	1.5	0.5	1.5	1.5
16.1	0.25	0	2.5	1.75	1.5	0	1	0.5	0.5	0	2	1	0	0	1.66667	0	1.5	1	0.5	1	1.5	0	2	0	0.75	0	0.5	0	0.5	1.5	1	1	1	2.5	0	0.5
16.2	0.75	0	2	1	1	2.5	0	1	0.5	0.666667	0.5	0	0.666667	1	0.666667	1.33333	0.5	0.8	1.5	1	0.5	1.5	3	0.5	0.25	1	0	1	1.5	1	0.5	3.5	1	3	1.5	0.5
16.3	0	2	0.5	1.5	1.5	2	1	0.5	0.5	0.666667	1	0	0.333333	0.333333	0.666667	1.66667	0.5	0.4	1.5	1.5	1	0	2	0	0.25	0	0	0.5	1	3	0	1	2	0	0.5	0.5
16.4	0.5	0	1	1	0	1	1	1	1.5	1.33333	1	0	1.33333	1	0.666667	2	0	0.6	2	0	0.5	0.5	0	0.5	0.5	1	1.5	0	2	2	1.5	1.5	2	0.5	2	0.5
16.5	0.25	0	0	2	1.5	0	0.5	1	1	2.66667	1	1	0.666667	0.333333	0.333333	1.66667	0	0.4	0	1	0.5	0	1	0	0.25	1.5	1	5	0.5	0.5	2.5	3.5	2	1	1.5	0.5
16.6	0	0	1.5	1	0.5	1.5	2	3	0	2	0.5	0.5	0.666667	0	0.333333	0.666667	0	0.4	0	0	0.5	1.5	0.5	0	0.75	0.5	1	3	0	1.5	1	1	2.5	2.5	0	1.5
16.7	0.25	0	1.5	1.75	1	0.5	1	1.5	2.5	0.666667	1	0.5	0.666667	0	0.333333	1	0.5	1.2	2	1	1	3	0.5	0.5	0	1.5	1	1.5	0.5	1.5	0	0.5	1	1.5	1	1.5
16.8	0.25	1.5	2	1.5	2	0	1.5	2.5	2	0.666667	0	2	0.666667	0.666667	0	1.33333	1	1	1.5	1	1.5	0.5	1	0	1.25	0.5	0	2	3	0	1.5	1	1.5	2.5	0.5	1
16.9	1.25	2.5	3.5	0.5	3	0.5	0	0.5	1.5	1	1	0	1.33333	0	1	1	0	0.4	1	2	0.5	0	1.5	0	0.25	1.5	2	0.5	2	0.5	0.5	1.5	1.5	1.5	0	0
17	0.75	1	1	1.5	0	0	0	1	1.5	0.333333	0.5	0	0	1	0	3	1.5	0	0.5	1	0.5	2	1	0	0.5	1	1	2	0	1.5	0	2.5	1	1	1.5	0
17.1	0	1	0.5	0.75	0	0	1	1.5	1	0	0.5	0	0.333333	0.333333	1.33333	0.666667	1	0.6	0	0.5	2.5	1	0.5	0	0	1	0	1.5	0	1.5	2.5	2	2.5	0.5	0	3
17.2	0.25	2	2.5	0.5	0.5	0.5	2	0.5	1	0	0.5	2	0.333333	1.33333	0.666667	1	2	0.4	2	1.5	0.5	2	1.5	0	1	1	0.5	2	1	2	1.5	1.5	1.5	1.5	0.5	1
17.3	0	0.5	0	1	0.5	0.5	0.5	3	0.5	0.666667	1	0	0.666667	0.333333	2.66667	2.66667	1	0.2	3	2.5	1	1	4	0	0	1	4.5	1	0.5	0.5	1	2	2	2.5	0.5	0.5
17.4	0	0.5	2	0.5	2.5	1	0	1.5	2	0.666667	1.5	0.5	0.333333	0.333333	0	0.333333	3	0	1	2	0.5	1	2	0	0.25	2	0.5	1	1.5	2.5	0	1.5	0.5	1.5	2.5	0.5
17.5	0.5	0	2.5	1	1	0	0.5	0.5	0.5	0.333333	1.5	0	0.333333	0.666667	1	1.33333	0	0.4	2.5	1	1.5	1	1	0	2	0	0.5	0.5	2.5	0.5	1	1.5	1	2	1.5	0.5
17.6	0	0.5	1	2.25	1.5	0	0	2	1	1	0	1	0.333333	0.333333	2.33333	1	1	1	0.5	1.5	1	0.5	1.5	0	0.5	0.5	1.5	1.5	2	1.5	1	4	4	0.5	1	0.5
17.7	0.25	2	1	0.75	0.5	0.5	0	2.5	2	0.333333	0	0	0.666667	0	0.333333	2	0.5	1	1.5	0	2	0	1.5	0	0.25	1	0.5	0.5	1	0.5	2.5	1.5	2.5	1.5	1	1.5
17.8	1	0.5	0.5	1	3	0	0.5	0.5	0.5	1	0	1	0.333333	0.333333	0.333333	0.333333	2.5	0.2	0.5	1.5	0.5	0.5	2.5	0.5	0.25	0	1.5	2.5	2.5	1.5	1.5	0.5	1	1	0	0
17.9	0	1.5	0.5	1.25	2.5	0.5	1.5	2.5	4	1.66667	2	0.5	0.333333	0	0	0	0	0.4	1	0.5	1	0	3	1.5	0.25	1	1	2	2	0.5	1	2	0.5	1	0.5	0.5
18	0	0.5	1.5	0.5	2.5	1	1.5	1	0	1.33333	0.5	0	0.333333	0.333333	0.666667	0.666667	0	0.8	0.5	0	1	0	2	1.5	0.5	1	0.5	0.5	0	1	1.5	0.5	2.5	1	0	0
18.1	0	0.5	1.5	0	0.5	0.5	1.5	2	2.5	0.333333	0.5	0	0.666667	0	0	0.333333	0.5	0.4	1.5	1	0	0.5	1.5	0	0.5	1	3	1	2.5	1	1	1.5	0.5	2.5	1	0.5
18.2	0	0	0.5	0.25	1.5	1.5	0	0.5	2	0	1	0	1.66667	0	0	1.33333	1.5	0	0.5	0.5	1.5	0	1	1	0.75	1	0	2	0	1.5	1	3.5	2.5	0.5	0	0.5
18.3	0.25	0.5	0	0.75	1.5	1.5	2	0.5	0.5	0	0	0	0.666667	1	1.33333	1.66667	0	1.2	0	1	2	0	1	0	0.75	0.5	2.5	1	2	2	1	3.5	1.5	1.5	0.5	0
18.4	0.25	0	0.5	3	1.5	0	2	2.5	1.5	0	1.5	1	0	0.666667	1.33333	0	2.5	0	0.5	0.5	1.5	0.5	4	0.5	0.5	0	0.5	1.5	3	2	1.5	2.5	1.5	3	0	2
18.5	0	0	1	1.25	1	1	1	1	1	0.333333	2	0.5	0.333333	0	0.333333	0	0	0.6	0	0.5	0.5	2.5	2.5	0	0	0.5	0	2.5	1.5	2	0.5	1	1	1	0	1
18.6	0.25	0	0.5	1.5	2.5	0.5	2	2	1	0	1	1	0.333333	0.666667	1.66667	1.66667	0	0.8	0	1.5	1	1	1.5	0.5	0	1	1	1.5	3.5	1.5	2	3	0.5	3	0	0.5
18.7	0	0	0	0.5	1	0.5	0.5	2	1.5	1	0.5	1	0.333333	0	1.33333	0.333333	3.5	0.4	1	1	1	0	1	0	0.5	0.5	0.5	0	1.5	1.5	1	3	2	1.5	1	0.5
18.8	0	1	1.5	0.5	0.5	0	0.5	3	1.5	3.33333	1	0	0.666667	0	0	1.66667	1	0.4	1	2	2	0	2	0.5	0.5	1	0	2.5	1.5	2	1.5	1	3.5	1.5	1.5	1.5
18.9	0.25	2	0	2	1.5	1	0	1.5	0.5	1.33333	1	1	0.333333	0.333333	0.666667	1.66667	0.5	0	0	1	2.5	0	0.5	0.5	0.25	3	3.5	0.5	0.5	1.5	0	0.5	2	1.5	0	1
19	0.5	0.5	0.5	1.25	2	1	0	2	0.5	0.333333	0	0.5	0.666667	0	0.333333	0.666667	0.5	0	0.5	0.5	2	0	0.5	0	0.5	1.5	1.5	1.5	1	1	0.5	1	5.5	2.5	2	0.5
19.1	0.25	0.5	0	0.5	0.5	0	1	1.5	1	0.666667	0	0	0.666667	0.666667	1.33333	2.33333	0	0.2	0.5	1	0	0	1	0	0.5	0	0	1.5	1.5	1.5	0.5	1.5	1	0.5	0.5	0.5
19.2	1	0.5	1.5	0.5	0.5	0.5	1	1	1.5	1	0.5	0	1.33333	0.666667	0.666667	1.66667	0.5	0.6	0	0.5	0.5	0	1.5	0	0.25	0	2	2	0.5	1	0	1	3	0	2	0.5
19.3	0.75	1.5	1	0.75	0.5	0	1.5	1	0	0.666667	2.5	1.5	0.666667	0.666667	1.66667	0	0	1.2	1	2.5	0	0.5	2	0.5	0	0.5	0	0.5	1.5	1.5	0	0	1	1	1.5	0.5
19.4	0.5	0	1	0.75	2.5	0.5	4	3	0	1	1.5	0	1.66667	0.666667	0	0.333333	0	1.2	1.5	0	1	0	0.5	0	0.75	0	0	0.5	1	1	1.5	1.5	2.5	0.5	0.5	1.5
19.5	0.25	0.5	1	1	1.5	0.5	1	1	0	3.33333	0	0	0.666667	0.333333	0	2	3	0.2	1.5	0.5	0.5	1	1	0	0.25	0	0	3.5	3.5	2	1	2	1.5	3	0.5	0.5
19.6	0.75	0	3	0.25	2	0	2.5	0.5	0.5	0.666667	1	2	0.666667	0	1.33333	2	2	0.2	0	1	0.5	2	3.5	0.5	0	0	1.5	1.5	2	1.5	2	2	2	2.5	0	0.5
19.7	0.25	0.5	0	0.5	0.5	1	2.5	1.5	1	0	0	1.5	0.333333	1	0.666667	0.666667	0	0	0	0	1.5	1.5	1	0	0	0	1	1.5	2	1.5	0.5	1	2.5	3	0	0.5
19.8	0.25	0.5	3.5	0	1	1.5	2	2	1.5	0.666667	1	0.5	0.666667	0.666667	0.333333	0.666667	1	0.8	1.5	1	1	1	2	0.5	0	0	0	1	0.5	1	1	2	4.5	1.5	1.5	1.5
19.9	0.5	0	0.5	1	2	1	1	1	1	0.333333	0	1	1.66667	0.333333	1.33333	1	0.5	0.4	0	0	0	4	3	0.5	0	0.5	0.5	0	2	3	2	2.5	3	3	0	1
20	0.5	1.5	1.5	0	1.5	0	1.5	0.5	2.5	2	1	1	0.666667	0	1	2	0	0.4	0.5	0.5	1	1.5	3	1	0	0.5	0	2.5	0.5	1	1.5	1	2.5	1.5	1	0

## Sheet: (B) SSR stat
Statistical analysis for the first single sensillum recording of AmelOR11 (Figure 1C)
9-ODA	cVA	2-propanol
45.6667	3	-0.75
21.3333	7.5	4			Table Analyzed	Copy of Df spikes/s			Number of families	1
37	-2	-1.5							Number of comparisons per family	2
64.3333	3	4.75			Friedman test				Alpha	0.05
49.5	6.5	-2.5			P value	<0,0001
25.2	2.5	-1			Exact or approximate P value?	Approximate			Dunn's multiple comparisons test	Rank sum diff,	Significant?	Summary	Adjusted P Value
30.5	3	-1.5			P value summary	****			2-propanol vs. 9-ODA	-31	Yes	****	<0,0001
34	7.5	9.5			Are means signif. different? (P < 0.05)	Yes			2-propanol vs. cVA	4	No	ns	>0,9999
38.5	-4	2			Number of groups	3
28	3	4.66667			Friedman statistic	30.58
63.5	0	1.5
24.5	3.5	2.5			Data summary
24	-7	-3			Number of treatments (columns)	3
10	0	-1			Number of subjects (rows)	24
27	6	3
14	2	7
-1	1	4
12.5	6	-3
22	-4	1
11	5	-4
12	-3	-1
20	-1	3
17	2	4
19	4	6

## Sheet: (C) CalciumImaging Test1
) Raw data and statistical analysis for the first transcuticular calcium imaging test with AmelOR11 (Figure 1D,E,F)
Time	cVA														9-ODA														2-propanol
0	-0.054843	0.299133	0.632718	-0.498209	1.08602	1.38122	0.27759	0.474243	-1.06761	0.604398	0.157451	1.21197	-0.40001	0.301585	0.055264	-0.267152	0.202517	-1.50788	1.22559	1.25451	0.382994	0.622368	0.635742	0.022743	0.634142	1.0014	-0.647542	-0.105031	0.154675	-0.66259	0.328056	0.232853	0.5611	0.619353	0.736104	0.22272	0.728262	0.167811	-0.067437	0.572704	-0.247333	-0.949537
0.2	-0.402822	-0.019162	0.222394	-0.191981	0.634047	1.85778	0.280686	0.567438	-0.704351	0.209661	0.195124	0.933998	-0.478279	-0.533506	-0.244753	-0.674597	0.498995	-1.1479	0.876521	0.66903	0.583866	0.799585	0.686314	0.301259	0.453458	0.623217	-0.512343	-0.100753	-0.147857	-0.647507	-0.062494	0.209888	0.643347	0.833423	0.517719	0.401232	0.561305	-0.061417	-0.11627	0.589936	-0.215187	-1.24073
0.4	-0.081834	0.071454	0.045942	0.699347	0.238689	1.49362	0.105045	0.472763	-0.538829	0.157646	0.241515	0.958511	-0.349971	0.345234	0.28547	-0.24503	0.04839	-1.01547	0.584333	0.02134	0.532638	0.617203	0.59368	0.058206	0.719438	0.758985	0.038801	-0.27578	-0.148701	-0.584158	0.167306	0.181243	0.393775	0.564319	0.648376	0.263664	0.623771	-0.086001	0.122627	0.24638	-0.088715	-1.26099
0.6	0.148748	0.318219	0.195887	1.63118	0.302681	0.779157	-0.268425	0.55778	-0.787214	0.06156	-0.026428	1.07717	-0.44053	-0.126933	-0.107314	0.018963	0.222027	-0.700057	0.351988	0.225251	0.22844	0.386155	0.6423	0.268004	0.361987	0.433205	-0.293991	-0.154237	-0.111625	-0.532893	-0.222649	0.723752	0.110705	0.54455	0.301503	-0.152888	0.445194	-0.232466	-0.048381	0.445352	-0.3242	-0.54238
0.8	0.022264	0.391222	0.438006	2.40081	0.218877	0.996052	-0.011748	0.560248	-0.569422	0.073053	-0.214626	1.24338	-0.244971	-0.071562	-0.011744	-0.237165	-0.068991	-0.290331	0.54974	-0.531061	0.172656	0.21023	0.769821	-0.071975	0.010222	-0.299895	-0.176703	-0.480831	-0.172674	0.088028	0.227938	0.569436	0.065314	0.743889	0.306727	0.563933	0.341155	-0.258896	-0.203698	0.196889	0.067619	-0.503787
1	-0.388108	0.346301	0.139175	2.50342	0.298306	0.647791	0.049878	0.062585	-0.733747	0.117167	-0.128396	0.138037	-0.298855	-0.083395	-0.0033043	-0.041131	0.140317	0.014255	0.288703	-0.201025	0.462646	0.317746	0.676174	-0.05434	0.055683	-0.0089966	-0.128607	-0.220924	0.006722	-0.428554	0.067968	0.993886	0.207426	0.027041	0.2531	0.478307	0.192088	-0.110413	-0.017095	0.804985	0.152663	-0.371552
1.2	0.182796	0.626828	-0.170334	0.877741	0.076597	0.173853	0.125265	0.245502	-0.450851	0.044572	-0.105539	0.56649	-0.290039	-0.126127	-0.227876	-0.157788	0.255705	-0.056564	0.212309	-0.519352	0.040358	0.122457	0.44802	-0.0057399	-0.056495	-0.036968	0.072121	-0.43128	-0.320694	-0.087142	0.265575	1.45562	0.309695	0.659319	0.048549	0.218475	0.247051	-0.191927	-0.026538	0.65229	-0.130356	0.217498
1.4	-0.383308	0.441367	0.348818	-0.458018	-0.017225	0.257988	0.132843	0.035317	-0.242595	-0.0088669	-0.193385	-0.552291	-0.35957	0.204787	-0.116155	-0.032695	-0.158871	0.05527	0.31363	-0.689736	-0.097081	0.313567	0.438017	-0.106385	-0.014978	0.338056	0.087715	-0.660158	0.240618	-0.166736	-0.070178	1.22412	0.367889	0.090285	-0.191488	0.3283	0.152334	-0.015889	0.184034	-0.163324	-0.261451	-0.338282
1.6	-0.154244	0.039279	0.486674	-0.747557	0.116198	0.031525	-0.035355	0.189217	-0.249595	0.163966	-0.230728	-0.42624	-0.348534	-0.079748	0.521231	-0.266632	0.154478	0.124478	0.277913	-0.436483	0.068436	0.250481	-0.047283	-0.025921	-0.059325	0.077156	0.072888	-0.048093	0.039233	0.043115	0.072864	-0.290721	0.261534	-0.107971	0.050992	-0.063489	0.379827	0.27068	-0.088264	-0.217148	0.034713	0.008526
1.8	-0.585752	0.206324	-0.428627	-0.45367	0.154977	0.57642	-0.125125	-0.060672	-0.211629	-0.086233	-0.153077	-0.109608	-0.255477	0.306689	0.309434	-0.121865	-0.13409	0.68876	0.199344	0.786078	-0.093198	0.137787	0.29216	-0.223498	-0.248682	-0.099786	-0.224619	0.476355	-0.147046	-0.207549	0.252189	-0.385068	-0.090946	-0.258106	0.049619	0.238958	0.172388	-0.427152	-0.127564	-0.228409	-0.070355	0.027426
2	-0.225071	-0.053776	-0.45549	-0.648633	0.012177	0.505877	0.224457	0.088365	-0.221652	-0.144796	-0.01851	0.105369	-0.079676	0.016368	0.14093	-0.227913	-0.092055	-0.056547	0.210158	-0.553524	-0.259708	-0.014883	-0.08433	0.094546	0.0095619	0.137674	-0.168854	0.35196	-0.091376	0.199972	-0.032217	0.029105	0.011689	0.049973	0.01688	0.156106	0.04006	0.00027027	-0.063942	0.125535	0.013151	0.154117
2.2	-0.317082	0.024438	0.21242	-0.992856	-0.040789	0.133122	0.162144	0.039843	0.330698	0.072186	-0.177942	0.184024	-0.084348	0.195419	-0.162024	0.025366	0.071279	0.229218	0.07023	0.555653	-0.140564	-0.087418	0.007794	-0.134716	-0.312193	-0.145604	-0.022154	-0.0046197	-0.0047179	-0.704292	-0.026469	-0.088296	-0.168386	-0.364375	-0.069487	-0.180215	-0.071306	-0.243084	-0.101916	-0.311987	-0.054545	-0.069683
2.4	0.354275	-0.0097769	0.244005	-0.344336	0.219833	-0.214546	-0.023229	-0.148306	-0.0095538	-0.021986	0.0098197	-0.144162	0.137425	-0.419212	-0.257132	-0.040371	0.162436	0.683967	-0.054682	-0.191905	0.093571	-0.175087	-0.016839	0.01887	0.244596	0.080096	-0.041902	0.17903	0.252516	0.0025731	-0.079928	-0.181143	0.066067	-0.017281	-0.213362	0.018945	0.151497	0.228353	-0.018644	-0.047399	-0.200708	0.082279
2.6	-0.319841	0.036843	-0.018332	-0.159579	-0.110915	-0.57311	0.017675	0.048351	-0.274262	-0.152161	0.233792	0.079795	0.191454	-0.016649	0.216006	0.026624	-0.049598	0.174716	-0.130699	-0.06655	0.148857	0.223428	0.267528	-0.040669	0.144659	-0.046697	0.193693	-0.132621	0.03865	-0.021119	0.011693	0.347451	-0.014815	0.186281	0.056266	-0.227736	-0.08631	0.037964	0.247241	0.022873	0.185456	0.069216
2.8	0.507717	0.0022715	0.017396	2.1454	-0.080306	0.148657	-0.381048	-0.028254	0.17477	0.246756	-0.04716	-0.225026	-0.164855	0.224073	0.062221	0.216294	-0.092062	-1.03135	-0.095007	0.256326	0.157844	0.053959	-0.174153	0.061969	-0.086623	-0.025469	0.039217	-0.393749	-0.195072	0.522865	0.12692	-0.107117	0.105444	0.145403	0.209703	0.232899	-0.033941	-0.023503	-0.06274	0.210979	0.056647	-0.235929
3	0.274088	0.428995	0.250908	1.68312	0.197625	-0.362025	-0.072283	-0.208272	0.150569	0.039904	-0.115983	-0.179457	-0.215003	-0.462685	0.025027	0.069477	-0.048723	-2.12319	-0.122127	0.17755	0.070915	0.14696	-0.137605	-0.033474	0.230228	-0.164827	0.251486	-0.56329	-0.266625	-0.251471	-0.229697	0.968091	0.142023	-0.348802	0.437388	0.174398	-0.124493	0.162516	-0.213235	-0.112712	-0.042226	-0.372418
3.2	0.230509	0.451001	0.025736	2.47671	-0.205953	-0.306809	0.033265	-0.142595	0.060435	0.159722	-0.108542	-0.562763	-0.037787	-0.099649	0.141038	0.223172	0.373607	3.19555	2.56703	0.450956	0.769041	1.73242	1.78821	2.6476	2.84434	2.35913	0.123992	0.800271	0.148018	-0.088382	-0.334965	0.113842	-0.193336	-0.920367	0.003427	0.062022	-0.087862	-0.020195	-0.029518	-0.263437	0.144722	-0.042912
3.4	0.2893	0.41211	-0.372007	2.82816	-0.231944	0.207094	-0.254301	-0.041413	-0.106951	0.156337	-0.263366	-0.339877	-0.02983	-0.054467	0.319047	0.726215	1.12031	6.39935	3.8604	0.297356	2.06365	3.54301	4.37917	5.17225	5.24666	4.14491	0.31987	0.291619	0.303708	-0.34468	-0.205009	0.776512	-0.018095	-1.47273	-0.425858	-0.23253	-0.030242	-0.240958	0.0068202	0.134983	0.231514	0.154936
3.6	0.247128	0.497133	-0.020165	4.06209	-0.48953	-0.599514	-0.422576	-0.35545	0.025745	0.264124	0.078571	0.133633	-0.168675	0.213086	0.380311	1.30858	1.34548	10.808	5.02591	0.894234	2.05614	4.76853	6.03885	6.361	6.90939	5.46146	-0.07591	0.630636	0.160858	0.08312	-0.110788	2.56861	-0.134131	-1.37956	-0.561817	-0.132712	-0.058811	0.032208	0.2738	0.244899	0.163032	-0.13255
3.8	0.304834	0.142546	-0.120957	3.87586	-0.355252	-0.172465	-0.024784	-0.514246	0.115103	0.207136	-0.089241	0.471996	-0.173526	-0.368209	0.299977	1.39235	2.03882	13.1386	5.85898	0.415795	2.64097	5.54809	6.83643	7.05171	7.83228	6.28268	0.366126	0.799805	0.013858	-0.036102	-0.321398	2.12139	-0.250802	-0.281953	-0.565099	-0.564932	-0.120274	0.317923	0.148861	0.085418	0.204933	0.225126
4	-0.248206	0.170817	0.022584	2.94698	-0.119278	-0.473722	-0.475804	-0.247293	0.119768	0.330861	0.152254	0.400547	-0.177051	-0.07312	0.653478	1.72972	2.23126	14.5953	6.80356	0.075562	3.49296	6.07919	7.98723	8.23451	8.64519	6.60296	0.52672	1.07654	0.046146	0.16413	-0.433117	0.481988	-0.264816	-1.05414	-0.311136	-0.590683	-0.437188	-0.0032156	0.036407	0.148341	-0.0075889	0.119012
4.2	0.300709	0.771493	-0.010675	1.56692	-0.160626	-0.701507	-0.246118	-0.013405	0.36247	0.265281	-0.072362	0.1241	-0.338919	-0.055189	0.228919	2.32276	2.56391	14.7805	6.95339	-0.267036	3.65668	6.82517	8.36067	8.60057	9.16213	6.82223	0.700878	1.10179	-0.069815	0.616179	-0.567522	0.229424	-0.207693	-0.833697	-0.330515	-0.589857	-0.220698	0.325779	0.169661	-0.190593	-0.170829	0.274279
4.4	0.315597	0.363542	0.024917	1.75648	0.216366	-0.542437	-0.350965	-0.421531	0.07801	0.325138	-0.068963	0.249543	0.113509	-0.297678	0.476222	2.13142	3.34482	14.6084	7.40881	-0.038787	4.06192	6.87875	8.35024	8.79684	8.96689	6.62252	0.670669	0.516476	0.126827	0.58304	-0.618326	0.957012	-0.272254	-1.22444	-0.60307	-0.739113	-0.315262	0.417207	0.143633	-0.251059	-0.126472	0.121108
4.6	0.020753	0.679452	0.243387	1.51475	-0.098113	-0.342003	0.0046601	-0.502368	0.126654	0.437917	0.324564	0.57262	0.106427	-0.513092	1.05689	2.44357	3.52427	12.6452	7.8334	-0.442791	3.98423	6.9126	8.99023	8.52956	8.63422	7.44959	0.83866	0.506228	0.033137	0.285695	-0.255481	1.54896	-0.097541	-0.753414	-0.275637	-0.359434	-0.528264	0.380278	0.099998	-0.160895	0.083904	0.185911
4.8	0.183466	0.093889	-0.132332	1.86012	-0.14217	0.023587	-0.022879	-0.542109	0.352085	0.188394	0.342595	0.244073	0.394193	0.096017	0.682562	2.41504	3.20021	12.7407	8.25391	-0.522082	3.91094	6.98778	8.65802	8.51993	8.45281	6.92827	1.21285	0.704438	0.255055	0.38738	-0.978628	0.801688	-0.246453	-1.87438	-0.371188	-0.438412	-0.516035	0.071132	0.438636	-0.236263	0.347237	-0.409305
5	0.185858	1.09026	0.272791	1.80011	-0.154197	-0.194912	-0.34495	-0.393722	0.157382	0.186649	0.011885	0.364468	0.154687	-0.179611	0.588947	2.62329	2.92264	12.4231	8.14592	-0.606629	4.08874	6.74242	8.84928	8.61464	7.88985	6.64486	0.77433	1.28876	0.099912	0.904744	-0.856092	1.11929	-0.322571	-1.46975	0.110756	-0.209239	-0.49402	0.56862	0.611705	-0.326768	0.20071	-0.606805
5.2	0.257496	0.270719	-0.163699	1.99997	-0.073346	-1.23562	0.141993	-0.237102	0.323846	0.375256	0.0101	0.284616	0.361437	-0.81309	0.88848	2.80055	3.20322	11.4703	8.07079	-0.612373	4.08257	7.20714	8.55238	8.1877	7.82297	6.58014	0.680265	0.367572	0.207352	0.365875	-0.169411	1.47011	-0.018939	-1.11243	0.05141	-0.442339	-0.542554	0.402207	0.013006	-0.326781	-0.0054501	-0.526767
5.4	-0.174334	0.769747	-0.102245	2.77653	-0.310223	-0.45821	-0.26465	-0.055542	0.233357	-0.068155	-0.154638	0.249828	0.308767	-0.420436	0.176509	2.65712	3.27573	12.865	8.05217	-0.79546	3.7504	6.63799	8.69528	7.83674	7.84446	6.74446	0.707176	0.485264	0.085375	0.163229	-0.345908	1.12444	-0.321212	-1.23037	0.025551	-0.397146	-0.51676	0.430545	0.304644	-0.416984	0.449591	-0.564263
5.6	0.326245	0.555324	0.038118	3.60874	0.150855	-0.58979	-0.109911	-0.0077997	0.146448	-0.068341	0.129423	0.472875	0.171299	-0.08868	0.627699	2.69905	3.48842	11.6957	8.02529	-0.705606	3.88611	6.74051	8.95417	7.34483	7.32779	6.50676	0.724498	1.11456	0.316011	-0.083345	-0.247258	1.65498	0.364924	-1.43067	-0.246445	-0.444153	-0.413542	0.355126	0.239988	-0.186898	-0.323055	-0.544647
5.8	0.149141	0.945387	-0.074217	4.41497	-0.164785	-0.53193	-0.110448	-0.547992	0.298786	0.03976	0.0084186	0.084067	0.03392	-0.510595	1.06965	2.14842	3.38331	12.8799	7.58849	-1.17556	4.33425	6.62319	8.67026	7.67487	7.07818	6.88342	0.647958	0.971605	-0.109997	0.747801	-0.340926	0.991758	-0.081556	-0.838078	-0.227904	-0.325805	-0.523198	0.310566	0.140626	-0.290067	0.028906	-0.685652
6	-0.108504	0.387855	0.069431	3.8485	-0.320566	0.081728	0.070804	-0.326382	0.303937	0.280703	0.01863	-0.107413	0.296278	-0.154589	0.930697	2.40978	3.277	13.8618	7.58526	-0.513591	3.8003	6.79308	8.68537	7.71709	6.86709	6.73154	0.915949	0.041461	0.069416	0.70299	-0.424209	0.804698	-0.180463	-1.82712	-0.219747	-0.162298	-0.175518	0.136123	0.438118	-0.420619	-0.023329	-1.17533
6.2	-0.115916	0.390496	0.02777	3.95176	-0.381532	-0.84594	0.169131	-0.110391	0.014527	0.370013	0.136323	-0.238476	0.213217	-0.67901	0.662376	2.12926	3.43153	13.1131	7.46953	-1.15609	4.01406	6.61813	8.2327	7.49002	6.69985	5.88802	0.885753	0.618306	0.043244	0.481101	-0.673238	0.959348	0.026157	-1.56646	-0.315594	-0.704492	-0.234191	0.10303	0.509387	-0.075254	0.335797	-0.55821
6.4	0.30206	0.468088	0.186277	1.68358	0.085435	-0.776092	-0.198626	-0.252005	0.0098579	0.1863	0.216708	-0.274724	0.20653	-0.969668	0.514222	2.48403	3.30452	12.193	7.35445	-0.262807	3.79428	6.77888	8.44107	7.33274	6.73909	5.84521	0.470053	0.453998	0.395507	0.855883	-0.838494	1.09662	-0.229959	-2.14236	-0.056965	-0.365025	-0.416747	0.307382	0.178594	-0.225691	0.163133	-0.282895
6.6	0.32695	0.434948	0.077623	1.51662	-0.130379	-0.511267	-0.508897	0.172834	0.362139	0.27685	0.090118	-0.196033	0.076878	-0.426925	0.717025	2.85925	2.86049	11.9792	7.64225	-0.988268	3.97394	6.0557	8.38626	7.1551	6.70133	4.40406	0.550436	0.673996	0.725517	0.83929	-0.310966	1.4422	0.25166	-1.60702	-0.192212	-0.219884	-0.721669	0.452399	0.347987	-0.642631	-0.022416	0.151934
6.8	0.217209	0.442294	-0.099758	2.16052	-0.203269	-1.12918	0.032703	0.087162	0.3308	0.413717	0.227656	-0.748153	0.250421	-0.274232	0.635828	2.79056	3.05077	12.4925	7.39642	-0.616447	3.67419	6.32851	8.31149	7.05354	6.22185	4.75723	0.673754	0.777639	0.214822	0.723028	-0.580984	1.90873	-0.075739	-1.67953	0.197609	-0.0635	-0.510675	0.876235	-0.013846	-0.406156	0.088773	-0.563331
7	0.169293	1.05424	0.251587	1.49619	-0.358695	-1.06362	0.288505	-0.054176	0.353626	0.189307	-0.135171	-0.370628	0.517194	-0.890249	0.817446	2.43054	3.02566	12.3267	7.19507	-0.924591	4.14235	6.36349	7.77954	6.88096	6.2722	4.8712	0.147328	0.146681	0.451782	1.19086	-0.066858	1.42532	0.287248	-1.12042	0.288632	-0.025647	-0.669159	0.604444	0.026176	-0.728823	0.415735	-1.07901
7.2	0.153665	1.0032	-0.426403	1.8766	-0.034618	-1.00869	-0.132965	0.200835	0.348467	0.427144	0.441484	-0.772738	0.009848	-0.456594	0.581322	2.18296	3.05198	11.2579	7.40217	-0.238431	3.72078	6.41502	8.14923	6.70127	5.91262	4.95961	0.284856	0.104552	0.036687	1.33906	-0.154455	1.63334	0.110863	-0.813368	0.174671	-0.276093	-0.561255	1.12526	0.363005	-0.382587	0.023602	-1.21899
7.4	0.664142	0.773137	-0.340534	1.88661	-0.537705	0.061	0.144382	-0.205297	0.265013	0.225014	0.377151	-0.497155	0.083896	-0.481259	0.455912	2.49233	2.75718	11.2709	6.79589	-1.69002	3.91503	6.34712	7.56877	6.59047	5.90956	4.51716	0.248904	0.161847	0.31082	1.26355	-0.214626	1.45271	0.242609	-1.13871	0.073428	-0.198957	-0.625216	1.23648	0.311545	-0.278162	0.168004	-1.54716
7.6	0.201828	1.19146	0.0040903	2.87014	0.0030498	-0.941994	0.205594	-0.091879	0.450695	-0.12987	0.300788	-0.495381	-0.084728	-0.928157	0.378975	2.30935	2.56335	10.7451	6.83726	-0.907457	3.6751	6.32342	7.44114	6.71308	5.71729	4.79969	0.236993	0.189011	0.167079	1.0296	-0.520241	1.46732	0.380286	-1.63399	0.137043	-0.373302	-0.782794	1.32088	0.256615	-0.65606	0.450257	-1.3909
7.8	0.03207	1.07682	0.070009	3.70007	-0.242481	-0.486545	-0.0024158	-0.677565	0.04428	0.523651	-0.100043	-0.308285	-0.143134	-0.46228	1.06465	2.59779	2.6308	10.0743	6.50264	-0.872611	3.93001	6.53299	7.64486	6.00739	5.17728	4.54942	-0.025868	-0.731238	0.47489	1.12467	-0.147924	0.434019	0.521931	-1.18962	-0.08785	-0.132025	-0.710438	0.716955	0.043015	-0.565086	0.467837	-1.49741
8	-0.049206	0.850032	-0.242033	3.24325	-0.220067	-1.4041	0.142689	-0.145703	0.698281	-0.0012289	0.519936	-0.28514	0.026588	-0.932413	0.802689	2.29967	2.67301	11.02	6.34315	-1.34932	3.63444	5.97397	7.76191	6.03843	5.09464	4.81404	0.248111	-0.364323	0.141235	1.39362	-0.218395	0.584556	0.094077	-2.00012	0.270456	-0.649821	-0.643213	0.76595	0.029757	-0.374741	0.107064	-1.1396
8.2	0.01931	0.535881	-0.060645	4.09589	-0.291906	-0.374058	0.401974	-0.209222	0.160565	0.311412	0.328432	-0.209203	0.172995	-1.41397	0.400329	2.33883	2.58984	10.5156	6.36515	-1.29132	3.59479	6.18137	7.54438	5.76778	4.90738	5.07611	0.297065	-0.063629	-0.0060236	1.50255	-0.038567	0.458066	0.079855	-0.947191	0.452596	-0.081409	-0.774164	0.130127	0.197673	-0.656405	0.438958	-0.813634
8.4	0.428709	0.520222	0.06225	5.29889	-0.640104	-1.35864	-0.354536	-0.425572	0.432733	0.269433	0.498693	0.067736	0.080555	-1.35824	0.230928	2.39652	2.67505	10.8852	6.10314	-1.62119	3.40878	6.08608	7.6723	5.85273	4.79375	4.65102	0.137928	0.395698	0.093593	1.28729	-0.505802	0.039473	0.457646	-2.10381	0.016623	-0.370306	-0.769736	0.539885	0.13868	-0.355954	0.221572	-1.23206
8.6	0.19653	0.727711	0.102209	5.91496	-0.44274	-0.974518	-0.229189	-0.375171	0.362177	0.415346	0.238316	-0.023395	-0.062609	-1.10388	0.543335	2.98686	2.83947	10.9399	6.04775	-1.82447	3.70968	6.04427	7.44456	5.71603	4.70002	4.85393	0.337568	0.153386	0.151541	1.14179	-0.198171	0.032818	-0.0079486	-1.52547	0.60775	-0.310223	-0.900686	0.21349	-0.01629	-0.473465	0.217067	-1.14989
8.8	0.061971	0.870921	-0.256271	4.49786	-0.363595	-1.33288	-0.325113	-0.301042	0.628937	0.462965	0.217611	-0.289809	0.100236	-1.00113	0.577562	2.80972	2.50686	10.655	6.0863	-0.92544	3.53246	5.5448	7.67915	5.37486	4.52709	4.6371	0.318196	-0.372817	-0.130691	1.48306	-0.062696	-0.209462	0.199563	-1.90231	0.607133	-0.361935	-0.756093	0.219762	-0.044552	-0.551433	-0.047607	-1.09224
9	0.487121	1.27465	0.162373	4.56942	-0.25332	-0.921902	0.484133	-0.339103	0.198053	0.267326	0.012557	-0.0045626	-0.326363	-0.991155	0.336508	2.65063	2.41666	10.4475	5.83085	-1.25454	3.44869	5.84159	7.31786	5.68363	4.57632	5.26016	0.357444	0.031827	0.429252	1.70528	-0.124442	0.130315	0.0099633	-2.23101	0.498887	-0.339413	-0.75631	0.12252	0.267514	-0.599822	0.502692	-1.40041
9.2	0.091797	0.682845	-0.044986	4.65894	0.368876	-0.867737	0.095181	-0.542106	0.283144	-0.014215	0.125624	-0.084167	-0.270234	-1.54044	0.420802	2.28982	2.87396	8.86094	6.0825	-1.39488	3.38335	5.65115	7.28162	5.20225	4.21193	4.52098	0.48742	0.175238	0.0097196	1.64743	0.062819	-0.203683	0.257785	-1.92959	0.363712	-0.62231	-1.19472	0.178647	0.113925	-0.485728	0.028589	-1.16793
9.4	0.018552	0.869676	0.095088	3.28342	0.078676	-0.873141	0.041182	-0.669745	0.247476	-0.187716	0.101671	-0.130467	-0.155226	-1.26111	0.81632	2.39422	2.68692	8.15033	5.78346	-0.916587	3.46973	5.45972	7.63325	5.41092	4.14368	4.2555	0.383813	0.123242	0.712665	1.36435	-0.197423	1.04649	0.262159	-2.0079	0.743879	-0.198457	-0.940383	0.316926	-0.018816	-0.45806	0.413479	-1.65669
9.6	-0.0090097	1.29501	0.03944	1.85821	0.312037	-1.07391	0.067882	-0.637551	0.286518	0.147435	-0.015523	-0.417798	0.071609	-0.752443	0.643442	2.8576	2.24288	7.14316	6.10351	-1.13744	3.00159	5.39007	7.45232	4.98768	4.16756	4.65599	0.260425	0.036062	0.831424	1.50273	-0.602718	2.28303	0.49054	-1.27406	0.431591	-0.503562	-0.976124	0.292957	0.360448	-0.688122	0.368415	-1.69378
9.8	0.515525	0.855963	-0.294614	1.11614	0.2989	-0.73653	-0.112964	-0.867096	0.544969	0.043943	0.161147	-0.493111	0.181969	-0.845295	0.754078	2.15415	2.60434	9.09983	5.92908	-1.92039	3.07154	5.44887	7.13741	5.00687	3.63973	4.72758	0.104859	0.047241	0.018492	1.4804	-0.265668	2.47177	0.44165	-2.74197	0.240343	-0.476151	-0.976759	0.349011	0.08861	-0.267776	0.560363	-1.42216
10	-0.24122	1.0324	0.051042	3.76016	0.066392	-1.52718	-0.150889	-0.962924	0.452026	0.103875	0.262483	-0.523059	0.02282	-1.21612	0.904675	2.28126	2.63526	9.32341	5.61935	-0.767604	3.13953	5.42301	7.57667	5.12435	3.93256	4.86126	-0.095865	0.288314	0.093982	1.63867	-0.335796	2.76729	0.215291	-1.71673	0.474866	-0.229364	-1.33049	0.223966	0.2771	-0.394874	0.260477	-0.790524
10.2	0.320087	0.647427	-0.127313	4.04208	0.121887	-0.951472	0.108369	-0.732026	0.259883	0.342628	0.101333	-0.676729	0.30749	-1.08077	0.476519	2.07331	2.56646	9.45604	5.53738	-0.468936	3.39933	5.6357	7.15656	5.09216	3.65908	4.15071	0.13069	-0.143402	0.121165	1.50799	-0.08581	2.68179	0.321922	-1.94183	0.556356	-0.28338	-1.00126	0.385881	0.036162	-0.287196	0.414789	-0.867999
10.4	0.448231	0.895022	0.246605	3.19096	-0.28113	-0.696174	0.082704	-0.814996	0.347685	-0.073076	-0.059568	-0.772133	0.218875	-0.569538	0.272307	2.23464	2.42888	10.1197	5.59434	0.632472	3.28427	5.82048	7.66605	4.86705	3.65336	4.45982	-0.067833	-0.31603	-0.175897	1.67353	-0.350749	1.9715	0.0351	-1.55647	0.441584	-0.47461	-1.3035	0.334502	-0.021584	-0.683756	0.219627	-0.981415
10.6	0.128947	1.20077	0.178318	2.98191	0.076961	-1.55321	-0.233876	-0.490279	0.483072	-0.052099	-0.139712	-0.167843	-0.226399	-0.928025	0.790299	3.08284	2.65535	9.53497	5.59699	0.33333	2.79055	5.20743	7.21158	4.44979	3.61629	4.27359	0.052357	-0.144544	-0.154108	1.38573	0.12859	1.91831	0.232777	-1.87674	0.394448	-0.655795	-1.33943	0.179284	0.056845	-0.39887	0.313254	-0.724333
10.8	0.059831	1.30679	-0.086136	2.64155	0.169411	-0.566204	-0.076851	-0.868668	0.416147	0.358656	0.139181	-0.578191	-0.145402	-0.966969	0.334698	2.47913	2.86432	9.00735	5.43977	0.766733	2.84238	5.03277	7.21411	4.75834	3.75768	4.50112	-0.076921	-0.06129	0.409811	2.18903	0.053336	2.08089	0.227711	-1.46542	0.467763	-0.434027	-1.40913	-0.274407	-0.141002	-0.612335	0.152607	-1.18084
11	-0.295458	1.27721	0.070122	2.84653	0.100441	-1.00918	0.352234	-0.841855	0.550904	0.072739	0.255755	-0.511426	-0.162661	-1.12374	0.335192	2.53368	2.38634	8.84391	5.39491	-0.14874	2.95279	5.23252	6.95343	4.51008	3.74583	4.23432	-0.119317	-0.266338	0.352697	1.47595	0.022821	2.17257	0.18127	-2.03797	0.697994	-0.471652	-1.25824	0.48475	0.19025	-0.60811	0.211631	-0.954731
11.2	-0.154121	1.11835	0.147313	2.88167	0.139009	-0.668321	0.10505	-0.804457	0.799933	-0.212791	0.036487	-0.725136	-0.268248	-0.885319	0.150018	2.81182	2.33834	8.10639	5.45253	0.041826	2.87641	5.46807	6.73217	4.58514	3.5469	3.974	0.013886	-0.449225	-0.054818	1.69727	0.215512	3.2465	0.198733	-1.90251	0.757579	-0.53236	-1.15224	0.158752	0.025744	-0.651762	0.413329	-1.1182
11.4	-0.0101	0.996291	0.358733	1.40931	0.043361	-1.0287	0.146336	-0.692076	0.426839	0.24419	-0.109769	-0.712244	-0.40474	-0.890325	0.854255	3.14425	2.36877	8.1035	5.17402	0.497702	2.76343	5.05222	7.07028	4.66146	2.81852	3.72637	-0.207817	-0.281967	0.189492	1.66656	-0.01237	3.18072	0.408643	-1.1124	0.421591	-0.436747	-1.40689	0.523804	-0.179764	-0.791101	0.609934	-1.17508
11.6	0.129661	1.06603	0.23369	1.28767	-0.153635	-1.14487	0.0087067	-0.764229	0.466192	-0.55323	0.513095	-0.732031	-0.441386	-1.26019	0.473618	2.42222	2.15365	6.9797	5.08347	0.544807	2.69778	4.79074	6.86329	4.33082	2.84981	4.00024	0.110997	-0.70281	0.478656	1.46617	0.24589	2.71814	0.309519	-1.85903	0.860035	-0.914277	-1.57673	0.304642	-0.364973	-0.58059	0.549037	-0.857089
11.8	0.594163	0.910793	0.083702	2.08154	0.073809	-1.19368	0.18186	-0.927773	0.420961	-0.11583	0.091585	-0.279285	-0.03118	-0.583356	0.451712	2.61549	1.79099	6.76579	4.85926	0.150896	2.82262	4.8239	6.808	4.47183	2.96162	3.67161	-0.171358	-0.464721	0.27492	1.38413	-0.295424	2.83614	-0.030694	-1.36628	0.832631	-0.468498	-1.52172	0.054985	-0.186144	-0.632653	0.224411	-1.2048
12	0.498674	0.84982	0.265346	1.02005	-0.044957	-1.1107	-0.069435	-0.789143	0.760668	-0.032399	0.395726	-0.569062	-0.356647	-0.747568	0.657299	2.15596	1.8973	5.54426	4.78861	-0.5234	2.73607	4.47518	6.70024	4.55482	2.65242	3.91923	-0.0001158	-0.22797	0.212728	1.86475	0.150042	4.19138	0.308835	-1.91937	1.03461	-0.746705	-1.49063	0.07494	-0.363415	-1.08216	0.152503	-1.17077
12.2	0.329714	0.865987	0.318696	0.864429	0.275963	-1.04105	-0.040607	-0.417797	0.439694	-0.362052	0.519427	-0.668919	-0.035115	-1.45137	0.568491	1.90308	2.08528	4.48637	5.22458	0.230622	2.89732	4.66255	6.77009	4.20865	2.58173	3.8724	0.174717	-0.440262	0.046251	1.66314	0.360337	6.17843	0.054382	-1.16754	0.614611	-1.01173	-1.69782	-0.111697	-0.448462	-1.42937	-0.195512	-0.821756
12.4	0.150563	1.01802	0.352814	1.06218	0.103163	-1.00139	0.061701	-0.879929	0.480644	-0.202065	0.011147	-0.704247	-0.046623	-1.19115	0.635992	2.17846	2.30129	5.12524	4.85117	0.184527	2.61982	4.71533	6.43438	3.86215	2.47245	3.49951	-0.022614	-0.791138	0.184885	1.90949	0.483806	3.59637	0.089087	-1.97334	0.706262	-0.875919	-1.63969	0.325192	-0.447504	-1.45089	-0.0073973	-0.99254
12.6	-0.117682	1.23712	0.18677	1.7261	-0.20905	-1.4818	0.297014	-0.998296	0.69724	0.0061805	-0.016612	-0.203703	0.082641	-0.957646	0.445512	2.21665	2.4322	7.76053	4.85777	0.822725	2.46042	4.74901	6.50095	4.1755	3.03135	3.1418	0.131862	-0.424474	-0.028566	2.16535	0.299651	2.30763	0.162571	-2.45188	0.749768	-0.698824	-1.70847	0.119572	-0.281255	-1.11902	0.076548	-1.10599
12.8	-0.125593	1.25737	-0.0082458	0.776459	0.245917	-0.556476	-0.270206	-0.861017	0.498122	-0.137092	0.186725	0.018326	-0.250713	-0.731042	0.732591	2.47426	1.98893	5.66714	4.46987	-0.122693	2.7254	4.43577	6.58364	4.08371	3.73952	2.39633	-0.229364	-0.522605	0.057856	1.82007	0.137758	2.62554	0.030152	-2.24464	0.626643	-0.408118	-1.731	-0.031061	-0.507765	-1.58095	-0.202011	-0.560193
13	0.474935	1.02555	0.213926	-0.668594	0.014788	-1.12384	-0.018059	-0.85865	0.364197	-0.245157	0.100693	-0.672573	-0.545762	-1.29946	0.548444	2.44891	2.29794	5.0351	4.65901	-0.129024	2.38	4.34161	6.4678	4.03517	3.30963	1.94326	-0.25207	-0.976465	0.522218	1.3949	0.316526	3.2029	0.186132	-2.66834	0.161946	-0.762863	-1.97289	-0.043041	-0.540506	-1.40282	-0.24706	-1.28665
13.2	0.355482	0.880667	0.109772	-0.804131	0.102692	-1.58025	0.290341	-0.868564	0.879413	-0.220675	0.057281	-0.513138	-0.127669	-0.809175	0.512043	2.0589	2.02398	4.20054	4.50151	0.303819	2.4522	4.40617	6.34189	3.83275	3.2581	2.20581	-0.138918	-0.866173	0.652919	2.1787	0.295016	2.76372	0.167677	-2.29289	0.242912	-0.749671	-1.71091	-0.085243	-0.500231	-1.37404	0.103407	-0.973573
13.4	0.031373	1.06085	0.193849	-0.690629	-0.101338	-1.28255	0.14649	-1.17932	0.676197	0.148658	0.043322	-0.44553	-0.547789	-1.21163	0.643919	2.25321	2.12607	3.32429	4.08997	0.395204	2.51894	4.24096	6.37354	3.95764	2.73725	2.16344	-0.374294	-0.477132	0.128992	1.63489	0.378937	2.55146	0.409596	-1.3008	0.239249	-0.522748	-2.02609	0.15157	-0.355967	-1.21945	0.046482	-0.532671
13.6	0.468686	0.996951	0.496637	-0.638853	0.121894	-2.05008	-0.080902	-0.933832	0.358126	-0.040042	0.095828	-0.52061	-0.385955	-0.982929	0.576716	2.46037	2.12923	3.48982	4.62883	-0.045569	2.33184	4.32725	6.44909	3.82286	2.9712	2.5988	-0.53605	-1.01633	0.305657	1.68451	0.592604	3.18126	0.20887	-1.05977	0.587055	-0.36934	-2.19945	-0.157629	-0.315401	-1.45252	0.081433	-0.710858
13.8	0.888306	0.866853	0.541237	0.118697	-0.070036	-1.6885	0.131799	-0.714178	0.619312	-0.160415	-0.01154	-0.559729	-0.399272	-1.24726	0.690806	2.16298	2.00042	3.0641	4.55736	-0.729238	2.72017	4.31198	6.08684	3.84694	2.39359	2.83174	-0.323174	-0.47327	0.512948	1.8432	0.377274	4.04344	0.189707	-0.574404	0.316819	-0.603461	-1.86838	-0.0060482	-0.101607	-1.20059	-0.109737	-1.09036
14	0.678607	1.09613	0.344809	-0.533168	-0.146802	-0.747808	0.373221	-0.856416	0.773944	-0.369579	-0.155595	-0.62178	-0.155223	-0.794158	0.862512	2.12179	1.83675	3.10719	4.40174	0.175954	2.26689	4.24414	6.33984	3.78044	2.40889	2.76313	-0.243166	-0.8289	0.418733	1.59748	0.208363	3.22561	0.545252	0.781059	0.185166	-0.846683	-2.00906	0.019096	-0.406978	-1.34848	-0.162703	-1.1107
14.2	0.096319	1.19344	0.32404	-0.425076	0.185126	-1.59665	0.236424	-0.552122	0.409536	-0.303411	-0.0027261	-0.421078	0.205728	-1.45233	0.769895	2.27706	1.83519	2.75949	4.34583	-0.024729	2.44514	3.92601	6.12078	3.80117	2.47356	2.44034	-0.180108	-0.682073	-0.086503	1.61232	0.113041	3.18779	0.150462	-0.272403	0.287304	-0.842603	-1.99384	-0.260302	-0.351048	-1.48871	-0.268922	-0.463159
14.4	0.248132	1.12138	0.43327	-1.01764	0.190097	-1.22424	0.191222	-0.440539	0.346848	0.036103	-0.142225	-0.497536	-0.113847	-1.46134	0.565928	1.92762	1.83509	3.05842	4.14835	0.328816	2.37737	4.02712	5.60934	3.92765	3.07671	1.88795	-0.791255	-0.591915	0.239176	1.63088	0.616326	3.86547	0.377333	0.072176	0.404679	-0.55651	-2.03502	-0.2655	0.34349	-1.75211	0.121309	-0.796952
14.6	-0.0061366	1.51429	0.031659	-1.28672	0.020084	-0.322457	0.04006	-0.865548	0.404061	0.088433	-0.165616	-0.487555	0.126485	-1.29663	0.373254	1.88775	1.53712	2.94486	4.14127	-0.014766	2.53484	4.15666	6.03445	3.54978	3.09229	1.02055	-0.499885	-1.01975	0.09922	1.77122	0.003148	3.72454	0.201857	0.143021	0.185758	-0.47972	-2.05317	-0.240541	-0.028127	-1.44716	-0.09904	-1.0561
14.8	0.030954	1.1926	0.477309	-1.29452	-0.192312	0.046525	0.091995	-0.778024	0.57323	0.110779	-0.488893	-0.191622	-0.299016	-1.3032	0.466312	2.1729	1.7473	4.43139	3.73998	1.15794	2.31107	3.96699	5.95309	3.25019	3.37247	1.43429	-0.587702	-0.361303	0.378021	2.1016	0.225002	3.71005	0.292395	0.527307	0.271982	-0.63425	-2.32926	-0.129414	0.172028	-1.09868	-0.414211	-1.09802
15	0.267783	0.744134	0.529625	-0.102615	-0.084555	0.746655	-0.124929	-0.626981	0.36963	-0.191827	-0.334477	-0.094187	-0.368109	-1.33177	0.774216	2.46543	1.7625	6.16906	3.94884	1.21183	2.09813	3.88056	5.83666	3.55033	2.97884	1.65025	-0.464361	-0.120003	0.227465	1.58648	0.50399	3.58207	-0.019707	-0.586243	0.574739	-0.705525	-2.14774	-0.216426	0.207949	-1.1659	0.079983	-1.21113
15.2	0.421407	0.921488	0.621586	1.30028	0.085694	0.305084	0.316292	-0.930977	0.114491	-0.14797	-0.211545	-0.419597	-0.296762	-1.35177	0.991438	2.02351	1.9895	6.07643	3.59135	0.833442	2.36341	4.04091	5.85942	3.27089	2.80933	1.71391	-0.47719	-1.0091	0.269853	1.85929	0.041488	3.65083	0.35716	-0.438398	0.786667	-0.483465	-2.30796	-0.24663	-0.036811	-1.80851	-0.517642	-1.2544
15.4	0.205753	1.05002	0.339916	1.54028	-0.177489	0.336089	-0.224844	-1.01581	0.592322	-0.340067	-0.230898	-0.293223	-0.416573	-0.912372	0.285185	2.16137	1.96716	5.34104	3.83062	1.24436	1.8465	3.77948	5.73358	3.76566	2.81889	1.27722	-0.435188	-1.08462	0.854588	1.86626	0.453825	3.17615	0.203075	-1.27285	0.37231	-0.74199	-2.12301	-0.176742	0.010348	-2.08928	0.047424	-1.17251
15.6	0.43865	0.639876	0.475332	-0.673383	0.080824	-0.992616	-0.0086504	-1.41249	0.545086	-0.071683	0.065827	-0.42974	-0.100166	-1.11774	0.417885	1.87945	1.39962	6.6732	3.99375	0.46288	1.87997	3.95257	5.54284	2.94937	2.52405	1.64941	-0.451672	-0.522517	0.248455	2.09832	0.072978	3.27634	-0.013949	-1.23193	0.110609	-0.777548	-2.38407	0.117632	-0.234229	-2.15104	-0.173183	-1.36055
15.8	0.485296	0.989416	0.521243	-0.148616	-0.030288	-0.696623	-0.22641	-0.870761	0.486517	-0.139851	-0.035877	-0.164638	-0.752912	-1.50271	0.55258	2.71671	1.79994	6.89407	3.66032	0.428845	1.86584	3.71957	5.60661	3.13017	2.47151	1.85723	-0.503264	-0.993164	0.205836	1.90549	0.478085	5.14413	0.059842	-0.668738	0.669183	-0.802499	-2.23821	-0.204572	-0.146674	-1.81595	-0.04977	-1.32491
16	0.393562	1.30806	0.440106	-1.77852	0.192117	0.110762	0.121341	-1.10807	0.423092	-0.164358	0.111506	-0.624913	-0.055546	-1.40021	1.07121	2.26035	1.86012	6.79096	3.51955	0.377096	1.875	3.86369	5.55528	3.568	2.61603	1.60752	-0.44965	-0.562867	-0.150552	1.46014	-0.031078	4.58806	0.625118	-1.67548	0.405306	-0.392488	-2.53132	0.0091031	-0.262506	-1.74476	-0.216432	-1.18235
16.2	0.261501	0.457434	0.65893	-1.59194	0.285125	-0.838572	-0.1694	-1.01285	0.539962	-0.331907	0.244393	-0.317523	-0.273611	-1.06162	0.677122	2.28089	1.67213	6.82204	3.64758	0.535668	1.97079	3.91538	5.23872	3.18518	2.63252	1.559	-0.21923	-0.704175	-0.010832	2.02047	0.579119	4.12156	-0.006519	-1.33518	0.424613	-0.653391	-2.26856	-0.25667	-0.511149	-1.5427	-0.146826	-0.981739
16.4	0.420184	0.908513	0.69692	-2.02893	-0.237015	0.152767	-0.500034	-1.07365	0.085479	-0.372348	0.064615	-0.338676	-0.387409	-1.69137	0.662861	2.35052	1.98585	6.03393	3.65883	0.563917	1.98601	3.77729	5.35876	3.09287	2.65291	1.28234	-0.534574	-1.17489	-0.0024428	1.58845	0.756624	3.17131	0.313559	-2.49463	0.664011	-1.1901	-2.4871	-0.134489	-0.602698	-1.4738	-0.265838	-0.447922
16.6	0.228628	0.854028	0.505875	-1.82525	0.023814	-0.313736	-0.176455	-0.888789	0.646255	-0.550876	-0.328144	-0.483755	-0.706956	-1.74399	0.594601	2.46226	2.03585	4.92573	3.18919	0.107298	1.75495	3.75131	4.99221	2.89052	2.4744	1.52507	-0.751864	-0.717955	-0.354437	1.51022	0.279401	2.94407	0.482113	-1.72401	0.609429	-0.62683	-2.33983	0.077637	-0.484584	-1.80049	-0.152909	-0.993388
16.8	0.561496	1.19584	0.573895	-1.92542	0.107387	-0.754602	-0.236559	-1.09854	0.729952	-0.722241	-0.056303	-0.259802	-0.503092	-1.41933	0.569217	2.37716	2.03011	5.58004	3.27306	0.503072	1.6936	3.53119	5.18231	2.85611	2.36883	1.38025	-0.215816	-0.860097	0.1439	1.92461	0.381366	3.08671	0.159389	-0.819637	0.361805	-0.869419	-2.24628	-0.091758	-0.551773	-1.8607	-0.34311	-0.440848
17	0.0070449	0.941463	0.408261	-1.46575	-0.106845	-0.999626	-0.015754	-0.949267	0.434188	-0.688366	-0.335381	-0.085398	-0.494508	-1.64472	0.867119	2.35557	2.08896	6.6299	3.59986	1.14413	2.12809	3.55621	5.26056	2.74285	2.33618	1.44708	-0.501911	-0.908435	0.13105	1.61655	0.536233	3.53561	0.393988	-0.565667	0.331328	-0.770128	-2.34402	0.044363	-0.825968	-1.68123	-0.221552	-0.931213
17.2	0.561991	0.459833	0.517559	-1.57384	-0.074532	-0.396248	-0.285475	-1.52427	0.238414	-0.985266	0.11005	-0.572842	-0.393464	-1.64149	0.466018	2.17185	2.02061	5.55257	3.27869	-0.043599	1.78701	3.1836	4.98265	2.86059	2.27746	0.697102	-0.655782	-0.916728	0.04811	1.64141	0.555795	3.48879	0.11596	-2.13	0.371815	-0.828666	-2.38069	-0.055866	-0.100507	-1.50328	-0.157675	-0.996929
17.4	0.33119	0.965056	0.389869	-1.82181	-0.10321	-0.106116	-0.390925	-1.1643	0.308268	-0.431037	-0.174072	-0.992213	-0.475153	-2.00811	0.616612	1.91228	1.66645	5.69918	3.38578	1.44014	1.40895	3.69151	5.11363	2.95114	2.0877	1.18714	-0.626279	-0.724633	-0.022435	1.64827	0.391113	4.02811	0.23611	-1.66983	0.510931	-1.19941	-2.45771	-0.129607	-0.051016	-2.14751	-0.394732	-1.25674
17.6	0.371388	0.855855	0.485805	-0.995639	-0.071603	-0.954085	-0.697001	-1.20277	0.408294	-0.304455	-0.321933	-0.723538	-0.841224	-1.79713	0.521445	1.51807	2.08729	4.97685	3.35342	0.352897	1.36027	3.42344	5.122	2.94852	2.62522	0.993419	-0.413295	-0.862535	-0.028304	1.63918	0.397518	4.133	0.149566	-1.08403	0.301133	-0.901696	-2.7096	0.185457	-0.575114	-1.75999	-0.333937	-1.504
17.8	0.47654	0.372333	0.593138	-1.05584	-0.09591	-0.917072	-0.639072	-1.42116	0.452101	-0.090862	-0.035503	-0.496842	-0.775312	-1.8535	0.440135	2.39117	2.01946	4.68192	3.0714	0.562195	1.78403	3.41791	4.82133	2.78898	2.83362	1.19743	-0.653855	-0.672896	0.130993	1.64346	0.425857	4.80757	0.182828	-0.93853	0.465116	-1.06842	-2.49372	-0.195883	0.040128	-1.79502	-0.179742	-1.46352
18	0.389866	0.777214	0.815232	-0.786592	0.043569	0.094375	-0.37908	-1.45942	0.254589	-0.302995	-0.546436	-0.401963	-0.418652	-1.39767	0.271359	1.86304	1.69441	3.77196	2.73692	1.01033	1.47082	3.51848	5.02347	2.83724	2.94733	1.19931	-0.491134	-1.05768	-0.147071	1.58292	0.212072	4.33028	0.141019	-0.940564	0.503683	-1.00976	-2.74912	-0.25494	-0.139476	-1.81058	-0.836849	-1.29151
18.2	0.14033	0.437472	0.519023	-0.608486	-0.380464	-0.167012	-0.340631	-1.37146	0.428232	-0.108522	-0.515931	-0.666635	-0.453852	-1.87868	0.503595	1.99272	1.5839	3.99296	2.68907	1.46788	1.29156	3.16683	4.66518	2.82175	2.66859	1.39495	-0.871611	-1.09397	0.032002	2.27027	0.494511	4.5503	0.223248	-1.05198	0.616948	-1.2057	-2.55904	-0.193478	-0.110544	-1.77156	-0.367091	-1.31322
18.4	0.419705	0.461557	1.00982	-0.25798	-0.228502	-0.487942	-0.288792	-1.39872	0.062678	-0.368358	-0.519024	-0.769947	-0.292406	-1.74531	0.653857	2.00843	1.60832	3.17071	2.94569	0.461885	1.29145	3.34154	4.70509	2.55842	2.86359	1.33001	-0.984699	-0.531525	-0.318733	1.79947	0.544174	3.91323	-0.0071541	-1.6946	0.211157	-1.00247	-2.71035	-0.340958	-0.215204	-1.80938	-0.237119	-1.33101
18.6	0.625911	0.863543	0.677905	0.345666	-0.060962	-0.39176	-0.65173	-1.45322	0.172096	-0.103084	-0.236651	-0.331182	-0.381611	-1.8583	0.797509	2.29185	1.59509	2.99635	2.56723	0.9875	1.55959	3.15874	4.97495	2.53212	2.45262	1.0134	-0.361267	-0.636324	-0.119994	2.22508	0.849608	3.58238	-0.028688	-1.87845	0.275655	-0.945435	-2.89524	0.081764	-0.299065	-1.99497	-0.323312	-1.37461
18.8	0.266934	0.579618	0.960208	0.696899	0.132539	-0.432521	-0.279731	-1.43392	0.34295	-0.119392	-0.434073	-0.68063	-0.368812	-1.89124	0.482551	2.19377	1.73465	3.0235	2.49809	0.372288	1.01084	2.94088	4.36394	2.27544	2.58411	1.16091	-0.757569	-0.964971	0.226312	1.32562	1.0029	3.4297	-0.01336	-0.570369	0.250635	-1.13102	-2.95952	-0.060474	-0.449879	-2.01376	-0.260742	-1.63085
19	0.181847	0.819869	1.00374	0.240808	-0.138904	0.280578	-0.693705	-1.15507	0.103806	-0.418885	-0.748491	-0.951798	-0.326151	-1.8712	0.806136	2.0395	1.78441	2.71587	2.59016	0.952768	1.18572	3.01467	4.61801	1.95685	2.84313	1.26678	-0.663963	-0.521709	-0.153396	1.72722	0.712627	4.03057	-0.187085	-1.46552	0.213667	-1.07919	-2.93069	-0.109144	-0.634451	-1.87349	0.279472	-1.95017
19.2	0.225301	1.06205	1.039	0.06897	-0.082366	-0.829741	-0.618313	-1.28424	0.09808	-0.520747	-0.665059	-1.81426	-0.808946	-1.39907	0.91257	1.53909	1.65097	2.46365	2.97159	0.950957	1.10187	3.08286	4.61823	2.02783	2.67423	1.57871	-0.979241	-1.46731	-0.118498	1.97277	0.456817	5.10099	-0.279943	-1.95015	0.192307	-1.13303	-3.0223	0.103754	-0.551436	-1.60902	-0.433828	-1.7306
19.4	0.475345	0.664311	0.572392	-0.080082	0.028308	-0.478189	-0.446941	-1.36603	-0.032866	-0.794378	-0.025739	-2.16755	-0.790414	-2.07912	0.555365	1.83777	1.53533	2.40889	2.96206	1.41512	0.960322	3.05735	4.67949	2.14535	2.3392	1.665	-1.19112	-0.97656	0.098392	1.4036	0.508861	6.01259	0.086938	-1.46703	0.063719	-1.48247	-3.02859	-0.192343	-0.732057	-1.97533	-0.714446	-1.99311
19.6	0.468644	0.842345	0.753183	2.34622	-0.134165	-0.880738	-0.736916	-1.38187	-0.020876	-0.585951	-0.140581	-1.91423	-0.919747	-1.59441	0.859632	1.44257	1.62919	2.1792	2.4262	1.04386	0.950308	2.68073	4.29742	2.3193	2.50346	0.923888	-0.972472	-1.03265	0.241978	1.58491	0.637703	5.12254	-0.451095	-0.94103	0.437669	-1.37699	-3.07614	-0.207827	-0.508957	-1.91126	-0.675705	-1.58365
19.8	0.396782	0.316453	0.716093	2.55614	-0.308345	-0.342341	-0.978296	-1.60081	0.227035	-0.322681	-0.640616	-1.24	-1.10711	-2.08331	0.545777	1.45331	1.35502	2.42917	2.78391	0.574748	1.07486	2.5143	4.16226	2.30546	2.20925	1.03343	-0.735585	-0.750529	0.017433	1.36598	0.450675	4.65175	-0.477655	-1.51436	0.443205	-1.31566	-3.26599	0.041896	-0.331743	-1.63691	-0.528505	-1.60849
	Statistique Test							DF/Fo
	Number of families	1						cVA	9-ODA	2-propanol
	Number of comparisons per family	2						0.15	0.57	0.11
	Alpha	0.05						0.51	2	0.3
								-0.02	2.62	-0.41
	Dunn's multiple comparisons test	Rank sum diff,	Significant?	Summary	Adjusted P Value	C-?		2.76	11.87	1.12
	2-propanol vs. cVA	-6	No	ns	0.5137	A		-0.16	6.8	-0.15
	2-propanol vs. 9-ODA	-24	Yes	****	<0,0001	B		-0.39	-0.24	-1.18
								-0.16	3.37	-0.26
	Test details	Rank sum 1	Rank sum 2	Rank sum diff,	n1	n2		-0.29	6	-0.37
	2-propanol vs. cVA	18	24	-6	14	14		0.17	7.59	-0.33
	2-propanol vs. 9-ODA	18	42	-24	14	14		0.21	7.42	0.23
								0.02	7.43	0.2
								0.18	6.18	-0.16
								0.07	0.61	0.08
								-0.22	0.71	-0.24

## Sheet: (D) Essential oils
Statistical analysis of calcium imaging responses to the essential oil panel for the four OR11 receptors (Figure 3A)
Apis florea	Curcuma longa	Hypericum perforatum	Abies sibirica	Chamaemelum nobile	Zingiber cassumunar	Citrus aurantium var. Amara or Bigaradia	Cymbopogon martinii var. motia	Myrtus communis	Jasminum grandiflorum	Matricaria recutita	Foeniculum vulgate	Eucalyptus Globulus	Eugenia caryophyllata	Daucus carota ssp. Sativus	Mentha citrata
	0.03	0.03	-0.27	-0.17	-0.01	0.29	0.02	0.01	0	-0.23	-0.16	0.32	0	-0.16	-0.18
	-0.06	-0.28	-0.38	-0.32	-0.07	-0.03	-0.12	-0.04	-0.47	-0.21	-0.11	-0.05	-0.34	-0.27	0.03
	-0.07	0.06	0.12	0.05	0.22	-0.34	0.23	0.13	0.25	0.31	0.11	0.17	0.39	-0.01	0.06
	-0.26	-0.2	-0.28	-0.26	-0.21	-0.16	-0.08	0.02	-0.23	-0.14	-0.33	-0.35	-0.46	0	-0.25
	0.08	0.1	0.15	0.19	0.07	0.06	-0.08	0.14	0	0.06	-0.05	-0.2	-0.14	-0.14	0.15
	-0.34	-0.15	-0.5	-0.07	-0.2	-0.27	-0.34	-0.41	-0.15	-0.22	-0.02	-0.4	-0.16	-0.49	-0.01
	-0.72	-0.27	-0.14	-0.69	-0.41	-0.47	-0.85	-0.34	-0.42	-0.35	-0.3	-0.66	-0.94	-0.47	-0.65
	-0.05	-0.3	-0.44	-0.1	-0.3	-0.59	0.06	0.33	-0.01	-0.43	-0.1	-0.53	-0.32	-0.11	-0.98
	0.1	0.15	-0.22	-0.01	0.3	0.09	-0.16	0.02	-0.11	-0.07	0.31	0.16	-0.08	-0.01	0.14
	0.02	0.02	0.09	-0.02	-0.2	0.06	0.02	-0.27	-0.13	0	-0.15	0.36	-0.05	0.1	1.43
	0.31	0.11	0.24	0.13	0.02	-0.19	0.14	0.25	0.17	0.1	0.37	0.31	0.44	0.05	0.47
	0	-0.42	-0.22	-0.24	-0.09	-0.36	-0.32	-0.55	-0.2	-0.17	-0.02	-0.22	-0.44	-0.33	-0.4
Table Analyzed	AflorOR11_DF%
Friedman test
P value	0.8101
Exact or approximate P value?	Approximate
P value summary	ns
Are means signif. different? (P < 0.05)	No
Number of groups	15
Friedman statistic	9.319
Data summary
Number of treatments (columns)	15
Number of subjects (rows)	12
Apis dorsata	Curcuma longa	Hypericum perforatum	Abies sibirica	Chamaemelum nobile	Zingiber cassumunar	Citrus aurantium var. Amara or Bigaradia	Cymbopogon martinii var. motia	Myrtus communis	Jasminum grandiflorum	Matricaria recutita	Foeniculum vulgate	Eucalyptus globulus	Eugenia caryophyllata	Daucus carota ssp. Sativus	Mentha citrata
	-0.06	0	0.24	0.2	0.13	0.33	-0.18	-0.09	-0.13	0.12	0.36	0.16	-0.08	0.14	0.25
	0.17	-0.21	-0.34	-0.02	-0.08	0.1	0.42	0.45	0.06	-0.06	-0.05	0.2	0.05	0.02	0.23
	0.1	0.07	0.3	0.22	0.07	0.13	0.18	0.28	0.13	0.11	0.27	0.14	0.09	0.32	0.03
	0.16	0.17	-0.06	0.16	0.22	0.11	-0.28	0	0.22	0	0.15	0.18	-0.01	0.14	0.26
	0.28	0.37	0.5	0.08	0.05	0.05	0.18	-0.14	-0.07	0	0.3	-0.02	-0.13	-0.24	0.3
	-0.1	-0.13	0.18	0	0.19	0.25	-0.11	-0.14	0.11	0.06	0.28	0.2	-0.06	0.25	0.03
	0.37	0.11	0.04	-0.14	0.17	0.12	0.32	-0.21	0.13	-0.02	-0.16	0.01	-0.12	0.06	0.46
	-0.05	0.05	0.29	0.7	0.53	0.1	0.1	0.08	0.24	0.1	0.25	0.47	0.6	0.29	-0.11
	-0.36	0.05	-0.13	-0.14	-0.22	-0.01	-0.06	-0.09	-0.17	-0.27	-0.2	-0.04	-0.34	0.04	0.03
	0.32	0.41	0.48	-0.01	-0.78	1.08	0.19	0.31	-0.58	-0.46	-0.02	0.24	0.11	-0.33	-0.35
	0.56	0.36	0.4	0.2	0.37	0.05	0.37	0.47	-0.05	0.05	0.17	0.03	0.16	0.31	0.38
	0.3	0	0.17	-0.18	-0.07	0	-0.17	-0.14	-0.22	-0.22	0.19	-0.16	-0.1	-0.2	-0.1
Table Analyzed	AdorOR11_DF%
Friedman test
P value	0.1593
Exact or approximate P value?	Approximate
P value summary	ns
Are means signif. different? (P < 0.05)	No
Number of groups	15
Friedman statistic	19.15
Data summary
Number of treatments (columns)	15
Number of subjects (rows)	12
Apis cerana	Curcuma longa	Hypericum perforatum	Abies sibirica	Chamaemelum nobile	Zingiber cassumunar	Citrus aurantium var. Amara or Bigaradia	Cymbopogon martinii var. motia	Myrtus communis	Jasminum grandiflorum	Matricaria recutita	Foeniculum vulgate	Eucalyptus Globulus	Eugenia caryophyllata	Daucus carota ssp. Sativus	Mentha citrata
	0.05	0	-0.04	-0.13	-0.2	0.26	-0.15	0.04	0	0	0.1	-0.06	-0.34	-0.09	-0.22
	0.29	0	0.59	0.41	-0.04	0.32	0.46	0.08	-0.03	-0.02	0.66	0.25	0.53	0.1	0.57
	0.41	0.27	-0.28	-0.41	-0.06	0.08	0.04	0.19	-0.65	0.02	0.12	-0.12	0.12	0.03	0.17
	-0.13	0.09	-0.08	0.08	-0.03	-0.05	-0.06	0.04	-0.09	-0.12	0.07	0.08	0.05	0.16	0.21
	0.25	0.09	0.03	0.09	0.02	0.02	-0.21	-0.04	0.18	-0.02	0.23	0.04	-0.12	0.06	-0.05
	-0.19	-0.24	-0.29	0.06	0.06	-0.25	-0.59	-0.16	-0.12	-0.31	0.11	-0.15	-0.43	0.02	-0.16
	0.06	-0.1	-0.29	-0.36	-0.08	0.12	-0.04	-0.25	-0.19	-0.06	0.2	-0.63	-0.1	-0.24	-0.16
	0.27	0.04	0.43	0.17	0.36	-0.07	0.01	0.27	0.18	0.18	0.62	0.38	-0.03	0.43	0.35
	0.03	-0.35	-0.09	-0.16	0.24	-0.04	0.32	-0.24	-0.12	-0.14	-0.32	-0.16	-0.05	0	-0.07
	-0.13	-0.11	0.24	-0.05	0.19	-0.2	-0.11	-0.1	-0.14	0.07	0.17	-0.1	-0.16	-0.06	0.17
	0.07	0.11	0.17	-0.02	0.05	0.08	-0.04	0.05	0.09	0.07	0.05	-0.18	-0.25	-0.02	-0.27
	0.36	-0.39	-0.15	0.21	-0.19	-0.09	-0.43	0.08	-0.29	-0.14	0.3	0.13	0	0.02	-0.42
Table Analyzed	AcerOR11_DF%
Friedman test
P value	0.0784
Exact or approximate P value?	Approximate
P value summary	ns
Are means signif. different? (P < 0.05)	No
Number of groups	15
Friedman statistic	22.01
Data summary
Number of treatments (columns)	15
Number of subjects (rows)	12
Apis mellifera	Curcuma longa	Abies sibirica	Hypericum perforatum	Zingiber cassumunar	Citrus aurantium var. Amara or Bigaradia	Cymbopogon martinii var. motia	Myrtus communis	Jasminum grandiflorum	Foeniculum vulgate	Eucalyptus Globulus	Eugenia caryophyllata	Chamaemelum nobile	Matricaria recutita	Daucus carota ssp. Sativus	Mentha citrata
	-0.05	0.1544	0.287	-0.0072	-0.176	0.3792	0.4239	0.0264	0.208	0.3594	-0.075	0.0369	0.2079	0.0702	0.1739
	0.4768	-0.045	-0.314	0.1244	0.0226	1.0595	-0.067	-0.033	0.0239	-0.056	1.3834	-0.015	0.3351	-0.031	-0.3
	-0.181	-0.232	-0.269	0.00814	0.00914	0.0878	-0.08	-0.486	-0.019	0.000121	-0.241	-0.082	-0.398	-0.339	-0.138
	-0.105	-0.522	-0.306	-0.039	-0.092	-0.429	-0.148	-1.366	-0.129	-0.147	-0.485	0.0711	-0.423	0.3589	0.0298
	-0.075	-0.058	0.1355	-0.024	0.1615	0.2009	0.1388	-0.072	0.238	0.0327	0.0889	0.1464	0.0853	-0.113	0.3011
	-0.088	-0.046	0.1801	0.0648	-0.115	0.0172	0.0384	-0.072	-0.212	0.1534	0.0399	-0.207	0.157	-0.018	0.2414
	0.0592	0.0914	0.2401	0.0506	0.1745	0.227	0.1639	-0.289	0.4816	0.0749	0.1956	-0.031	-0.063	0.5812	0.285
	-0.249	-0.224	0.1913	-0.124	-0.051	0.0871	-0.023	-0.038	0.1337	-0.076	-0.097	-0.02	-0.26	-0.14	-0.065
	-0.173	-0.148	0.2675	-0.047	0.0256	0.1633	0.0535	0.0378	0.2099	-5.6e-05	-0.393	0.056	-0.183	-0.063	0.0109
	-0.279	-0.163	0.1622	-0.128	0.0758	-0.129	-0.336	-0.24	0.0593	0.0377	0.0543	0.153	0.067	0.0391	0.7228
Table Analyzed	AmOR11_DF%		Number of families	1
			Number of comparisons per family	105
Friedman test			Alpha	0.05
P value	0.0037
Exact or approximate P value?	Approximate		Dunn's multiple comparisons test	Rank sum diff,	Significant?	Summary	Adjusted P Value
P value summary	**		Curcuma longa vs. Abies sibirica	2	No	ns	>0,9999	A-B
Are means signif. different? (P < 0.05)	Yes		Curcuma longa vs. Hypericum perforatum	-51	No	ns	>0,9999	A-C
Number of groups	15		Curcuma longa vs. Zingiber cassumunar	-26	No	ns	>0,9999	A-D
Friedman statistic	32.27		Curcuma longa vs. Column E	-38	No	ns	>0,9999	A-E
			Curcuma longa vs. Cymbopogon martinii var. motia	-59	No	ns	0.3337	A-F
Data summary			Curcuma longa vs. Myrtus communis	-34	No	ns	>0,9999	A-G
Number of treatments (columns)	15		Curcuma longa vs. Jasminum grandiflorum	6	No	ns	>0,9999	A-H
Number of subjects (rows)	11		Curcuma longa vs. Foeniculum vulgate	-57	No	ns	0.4591	A-I
			Curcuma longa vs. Eucalyptus Globulus	-31	No	ns	>0,9999	A-J
			Curcuma longa vs. Eugenia caryophyllata	-18	No	ns	>0,9999	A-K
			Curcuma longa vs. Chamaemelum nobile	-39	No	ns	>0,9999	A-L
			Curcuma longa vs. Matricaria recutita	-14	No	ns	>0,9999	A-M
			Curcuma longa vs. Daucus carota ssp. Sativus	-21	No	ns	>0,9999	A-N
			Curcuma longa vs. Mentha citrata	-55	No	ns	0.6258	A-O
			Abies sibirica vs. Hypericum perforatum	-53	No	ns	0.8452	B-C
			Abies sibirica vs. Zingiber cassumunar	-28	No	ns	>0,9999	B-D
			Abies sibirica vs. Column E	-40	No	ns	>0,9999	B-E
			Abies sibirica vs. Cymbopogon martinii var. motia	-61	No	ns	0.2403	B-F
			Abies sibirica vs. Myrtus communis	-36	No	ns	>0,9999	B-G
			Abies sibirica vs. Jasminum grandiflorum	4	No	ns	>0,9999	B-H
			Abies sibirica vs. Foeniculum vulgate	-59	No	ns	0.3337	B-I
			Abies sibirica vs. Eucalyptus Globulus	-33	No	ns	>0,9999	B-J
			Abies sibirica vs. Eugenia caryophyllata	-20	No	ns	>0,9999	B-K
			Abies sibirica vs. Chamaemelum nobile	-41	No	ns	>0,9999	B-L
			Abies sibirica vs. Matricaria recutita	-16	No	ns	>0,9999	B-M
			Abies sibirica vs. Daucus carota ssp. Sativus	-23	No	ns	>0,9999	B-N
			Abies sibirica vs. Mentha citrata	-57	No	ns	0.4591	B-O
			Hypericum perforatum vs. Zingiber cassumunar	25	No	ns	>0,9999	C-D
			Hypericum perforatum vs. Column E	13	No	ns	>0,9999	C-E
			Hypericum perforatum vs. Cymbopogon martinii var. motia	-8	No	ns	>0,9999	C-F
			Hypericum perforatum vs. Myrtus communis	17	No	ns	>0,9999	C-G
			Hypericum perforatum vs. Jasminum grandiflorum	57	No	ns	0.4591	C-H
			Hypericum perforatum vs. Foeniculum vulgate	-6	No	ns	>0,9999	C-I
			Hypericum perforatum vs. Eucalyptus Globulus	20	No	ns	>0,9999	C-J
			Hypericum perforatum vs. Eugenia caryophyllata	33	No	ns	>0,9999	C-K
			Hypericum perforatum vs. Chamaemelum nobile	12	No	ns	>0,9999	C-L
			Hypericum perforatum vs. Matricaria recutita	37	No	ns	>0,9999	C-M
			Hypericum perforatum vs. Daucus carota ssp. Sativus	30	No	ns	>0,9999	C-N
			Hypericum perforatum vs. Mentha citrata	-4	No	ns	>0,9999	C-O
			Zingiber cassumunar vs. Column E	-12	No	ns	>0,9999	D-E
			Zingiber cassumunar vs. Cymbopogon martinii var. motia	-33	No	ns	>0,9999	D-F
			Zingiber cassumunar vs. Myrtus communis	-8	No	ns	>0,9999	D-G
			Zingiber cassumunar vs. Jasminum grandiflorum	32	No	ns	>0,9999	D-H
			Zingiber cassumunar vs. Foeniculum vulgate	-31	No	ns	>0,9999	D-I
			Zingiber cassumunar vs. Eucalyptus Globulus	-5	No	ns	>0,9999	D-J
			Zingiber cassumunar vs. Eugenia caryophyllata	8	No	ns	>0,9999	D-K
			Zingiber cassumunar vs. Chamaemelum nobile	-13	No	ns	>0,9999	D-L
			Zingiber cassumunar vs. Matricaria recutita	12	No	ns	>0,9999	D-M
			Zingiber cassumunar vs. Daucus carota ssp. Sativus	5	No	ns	>0,9999	D-N
			Zingiber cassumunar vs. Mentha citrata	-29	No	ns	>0,9999	D-O
			Column E vs. Cymbopogon martinii var. motia	-21	No	ns	>0,9999	E-F
			Column E vs. Myrtus communis	4	No	ns	>0,9999	E-G
			Column E vs. Jasminum grandiflorum	44	No	ns	>0,9999	E-H
			Column E vs. Foeniculum vulgate	-19	No	ns	>0,9999	E-I
			Column E vs. Eucalyptus Globulus	7	No	ns	>0,9999	E-J
			Column E vs. Eugenia caryophyllata	20	No	ns	>0,9999	E-K
			Column E vs. Chamaemelum nobile	-1	No	ns	>0,9999	E-L
			Column E vs. Matricaria recutita	24	No	ns	>0,9999	E-M
			Column E vs. Daucus carota ssp. Sativus	17	No	ns	>0,9999	E-N
			Column E vs. Mentha citrata	-17	No	ns	>0,9999	E-O
			Cymbopogon martinii var. motia vs. Myrtus communis	25	No	ns	>0,9999	F-G
			Cymbopogon martinii var. motia vs. Jasminum grandiflorum	65	No	ns	0.1212	F-H
			Cymbopogon martinii var. motia vs. Foeniculum vulgate	2	No	ns	>0,9999	F-I
			Cymbopogon martinii var. motia vs. Eucalyptus Globulus	28	No	ns	>0,9999	F-J
			Cymbopogon martinii var. motia vs. Eugenia caryophyllata	41	No	ns	>0,9999	F-K
			Cymbopogon martinii var. motia vs. Chamaemelum nobile	20	No	ns	>0,9999	F-L
			Cymbopogon martinii var. motia vs. Matricaria recutita	45	No	ns	>0,9999	F-M
			Cymbopogon martinii var. motia vs. Daucus carota ssp. Sativus	38	No	ns	>0,9999	F-N
			Cymbopogon martinii var. motia vs. Mentha citrata	4	No	ns	>0,9999	F-O
			Myrtus communis vs. Jasminum grandiflorum	40	No	ns	>0,9999	G-H
			Myrtus communis vs. Foeniculum vulgate	-23	No	ns	>0,9999	G-I
			Myrtus communis vs. Eucalyptus Globulus	3	No	ns	>0,9999	G-J
			Myrtus communis vs. Eugenia caryophyllata	16	No	ns	>0,9999	G-K
			Myrtus communis vs. Chamaemelum nobile	-5	No	ns	>0,9999	G-L
			Myrtus communis vs. Matricaria recutita	20	No	ns	>0,9999	G-M
			Myrtus communis vs. Daucus carota ssp. Sativus	13	No	ns	>0,9999	G-N
			Myrtus communis vs. Mentha citrata	-21	No	ns	>0,9999	G-O
			Jasminum grandiflorum vs. Foeniculum vulgate	-63	No	ns	0.1714	H-I
			Jasminum grandiflorum vs. Eucalyptus Globulus	-37	No	ns	>0,9999	H-J
			Jasminum grandiflorum vs. Eugenia caryophyllata	-24	No	ns	>0,9999	H-K
			Jasminum grandiflorum vs. Chamaemelum nobile	-45	No	ns	>0,9999	H-L
			Jasminum grandiflorum vs. Matricaria recutita	-20	No	ns	>0,9999	H-M
			Jasminum grandiflorum vs. Daucus carota ssp. Sativus	-27	No	ns	>0,9999	H-N
			Jasminum grandiflorum vs. Mentha citrata	-61	No	ns	0.2403	H-O
			Foeniculum vulgate vs. Eucalyptus Globulus	26	No	ns	>0,9999	I-J
			Foeniculum vulgate vs. Eugenia caryophyllata	39	No	ns	>0,9999	I-K
			Foeniculum vulgate vs. Chamaemelum nobile	18	No	ns	>0,9999	I-L
			Foeniculum vulgate vs. Matricaria recutita	43	No	ns	>0,9999	I-M
			Foeniculum vulgate vs. Daucus carota ssp. Sativus	36	No	ns	>0,9999	I-N
			Foeniculum vulgate vs. Mentha citrata	2	No	ns	>0,9999	I-O
			Eucalyptus Globulus vs. Eugenia caryophyllata	13	No	ns	>0,9999	J-K
			Eucalyptus Globulus vs. Chamaemelum nobile	-8	No	ns	>0,9999	J-L
			Eucalyptus Globulus vs. Matricaria recutita	17	No	ns	>0,9999	J-M
			Eucalyptus Globulus vs. Daucus carota ssp. Sativus	10	No	ns	>0,9999	J-N
			Eucalyptus Globulus vs. Mentha citrata	-24	No	ns	>0,9999	J-O
			Eugenia caryophyllata vs. Chamaemelum nobile	-21	No	ns	>0,9999	K-L
			Eugenia caryophyllata vs. Matricaria recutita	4	No	ns	>0,9999	K-M
			Eugenia caryophyllata vs. Daucus carota ssp. Sativus	-3	No	ns	>0,9999	K-N
			Eugenia caryophyllata vs. Mentha citrata	-37	No	ns	>0,9999	K-O
			Chamaemelum nobile vs. Matricaria recutita	25	No	ns	>0,9999	L-M
			Chamaemelum nobile vs. Daucus carota ssp. Sativus	18	No	ns	>0,9999	L-N
			Chamaemelum nobile vs. Mentha citrata	-16	No	ns	>0,9999	L-O
			Matricaria recutita vs. Daucus carota ssp. Sativus	-7	No	ns	>0,9999	M-N
			Matricaria recutita vs. Mentha citrata	-41	No	ns	>0,9999	M-O
			Daucus carota ssp. Sativus vs. Mentha citrata	-34	No	ns	>0,9999	N-O

## Sheet: (E) Essentials oils raw data
Raw data of transcuticular calcium imaging responses to the essential oil panel for the four OR11 receptors (Figure 3A)
Aflor																				Ador																				Acer
Time	Turmeric	StJohnWort	SiberianFir	RomanChamonile	Plai	PetitGrain	Palmarosa	Oil	MyrtleGreen	JasmineAbsolute	GermanChamonile	Fennel	EucalyptusBlobulus	cVA	CloveBud	CarrotSeed	BergamoteMint	9ODA		Time	Turmeric	StJohnWort	SiberianFir	RomanChamonile	Plai	PetitGrain	Palmarosa	Oil	MyrtleGreen	JasmineAbsolute	GermanChamonile	Fennel	EucalyptusBlobulus	cVA	CloveBud	CarrotSeed	BergamoteMint	9ODA		Time	Turmeric	StJohnWort	SiberianFir	RomanChamonile	Plai	PetitGrain	Palmarosa	Oil	MyrtleGreen
0	0.49	0.45	0.5	0.4	0.5	0.42	0.38	0.36	0.24	0.73	0.31	0.43	0.42	0.48	0.36	0.45	0.51	0.55		0	0.02	0.38	0.16	0.44	-0.05	0.43	0.52	0.49	0.48	0.26	0.43	0.52	0.04	0.44	0.62	0.33	0.53	0.46		0	0.45	0.53	0.38	0.38	0.48	0.43	0.52	0.47	0.31
0.2	0.31	0.37	0.28	0.37	0.42	0.34	0.32	0.31	0.28	0.4	0.29	0.29	0.41	0.39	0.22	0.41	0.42	0.41		0.2	0.04	0.29	0.23	0.38	0.02	0.34	0.43	0.38	0.3	0.21	0.3	0.34	0.2	0.37	0.44	0.3	0.36	0.43		0.2	0.4	0.49	0.21	0.32	0.37	0.42	0.3	0.37	0.33
0.4	0.29	0.36	0.28	0.34	0.39	0.27	0.35	0.23	0.26	0.16	0.28	0.15	0.39	0.38	0.32	0.35	0.37	0.38		0.4	0.02	0.19	0.21	0.29	-0.05	0.41	0.3	0.34	0.24	0.14	0.19	0.29	0.23	0.28	0.3	0.15	0.21	0.38		0.4	0.29	0.43	0.19	0.19	0.41	0.23	0.28	0.26	0.26
0.6	0.27	0.23	0.27	0.3	0.2	0.18	0.28	0.25	0.21	0.21	0.27	0.26	0.32	0.26	0.17	0.24	0.37	0.32		0.6	0.13	0.19	0.17	0.31	-0.06	0.32	0.22	0.22	0.15	0.12	0.06	0.26	0.25	0.16	0.29	0.24	0.16	0.18		0.6	0.29	0.46	0.2	0.29	0.38	0.27	0.29	0.22	0.3
0.8	0.17	0.22	0.2	0.18	0.22	0.12	0.25	0.18	0.21	0.12	0.18	0.3	0.25	0.25	0.23	0.13	0.39	0.25		0.8	0.06	0.02	-0.01	0.25	-0.2	0.2	0.26	0.26	0.24	0.09	0.01	0.23	0.19	0	0.16	0.24	0.22	0.13		0.8	0.17	0.33	0.13	0.19	0.18	0.16	0.13	0.23	0.13
1	0.14	0.1	0.16	0.12	0.21	0.19	0.21	0.26	0.09	0.08	0.13	0.15	0.24	0.2	0.09	0.15	0.14	0.13		1	-0.04	0.07	0.16	0.09	-0.31	0.24	0.14	0.1	0.23	0.07	0.09	0.15	0.17	0.12	0.14	0.09	0.1	0.13		1	0.2	0.3	0.19	0.21	0.23	0.14	0.22	0.21	0.17
1.2	0.11	0.06	0.09	0.14	0.24	-0.01	0.2	0.09	0.08	0.06	0.01	0.16	0.19	0.23	0.14	0.13	0.2	0.13		1.2	0.02	0.14	0.11	0.1	-0.26	0.04	0.08	0.11	0.07	0.05	0.05	0.03	0.09	0.1	0.05	0.06	0.1	0.09		1.2	0.12	0.23	0.11	0.14	0.1	0.1	0.11	0.18	0.15
1.4	0.19	0.11	0.1	0.08	0.18	0.05	0.07	0.03	0.03	0.14	0.03	0.07	0.29	0.12	0.11	0.14	0.17	0.11		1.4	0.11	0.01	0.05	0.18	-0.35	0.14	-0.01	0.07	0.09	0.01	0.05	-0.02	0.13	0.07	0.12	0.07	0.18	0.09		1.4	0.04	0.01	0.08	0.05	0.1	0.01	0.02	-0.03	0.07
1.6	0.06	0.11	0.05	0.08	0.12	-0.04	0.1	-0.02	0.05	0.07	-0.03	0.08	0.12	0.16	0.04	0.1	0.15	0.07		1.6	0	-0.03	0.05	0.11	-0.21	0.06	0.1	0.04	0.03	-0.01	0.01	0.05	0.06	-0.03	0.14	-0.01	0.15	0.04		1.6	0.07	0.05	0.12	0.04	0.06	0.04	0.12	0.05	0.02
1.8	-0.03	0.06	-0.01	0.07	0.04	-0.03	0.04	0.05	0.08	0.12	0.03	0.05	0.08	0.23	-0.03	0.07	0.12	-0.06		1.8	0.07	0.07	0	-0.03	-0.12	0.02	-0.02	0.13	0.11	-0.02	0	0.14	0	-0.05	0.08	-0.12	0.02	-0.03		1.8	-0.02	-0.07	0.02	-0.09	-0.07	0	0.04	0	0.07
2	-0.02	-0.01	0.01	0.13	0.12	-0.08	-0.06	-0.04	0.1	-0.02	0	-0.01	0.07	0.06	0.1	-0.01	0	0.02		2	-0.01	0.02	0.09	0.05	-0.06	-0.09	0.03	-0.03	-0.05	0.04	0.02	0.04	0.03	0.04	-0.05	0.04	0.1	0.07		2	0.06	0.02	0.1	0.03	0.11	-0.06	-0.02	-0.01	-0.01
2.2	0.03	-0.06	0.07	0.07	0.09	-0.05	0.03	-0.01	-0.03	0.06	0	0.05	0.01	0.09	0.01	0.09	0.04	0.06		2.2	0.03	0.08	-0.04	-0.02	-0.07	0	-0.03	0.05	0	-0.06	0.01	0.02	0.01	0.05	0.04	-0.05	0.04	-0.07		2.2	-0.01	0.06	-0.03	-0.02	0.03	0.05	0.03	-0.02	-0.11
2.4	0.03	-0.09	0.06	-0.16	0	-0.01	0.05	0.02	0.03	0	0.02	-0.1	-0.09	0	0.01	0	0.02	-0.03		2.4	-0.07	-0.02	-0.04	-0.03	0.04	-0.01	0.07	0.03	0.05	0	-0.07	0	-0.02	0	-0.05	-0.01	0.06	0.02		2.4	-0.03	-0.05	0.02	-0.02	0	0.01	0.03	0.13	0.02
2.6	-0.07	0.05	0	-0.05	-0.12	0.09	-0.03	-0.02	-0.08	-0.01	0.01	0.06	-0.01	-0.05	-0.04	-0.01	-0.02	0.06		2.6	-0.03	-0.02	-0.03	0.01	0.03	0.09	-0.03	-0.01	-0.02	0	0.02	-0.03	-0.04	-0.02	0.05	-0.01	-0.06	0		2.6	-0.03	0.01	-0.05	-0.01	-0.1	0.03	-0.01	-0.09	0.07
2.8	0.04	0.1	-0.15	0.02	-0.09	0.04	0.01	0.05	-0.02	-0.02	-0.03	0	0.01	-0.09	-0.07	-0.08	-0.04	-0.11		2.8	0.09	-0.06	0.03	-0.01	0.06	0.02	-0.04	-0.04	0.02	0.02	0.02	-0.02	0.02	-0.07	0.01	0.03	-0.14	-0.01		2.8	0.01	-0.04	-0.03	0.02	-0.04	-0.03	-0.02	-0.01	0.03
3	-0.04	0.14	-0.09	-0.03	-0.08	-0.04	-0.07	-0.08	-0.08	-0.03	-0.04	0.01	-0.08	0.02	-0.14	-0.12	0.05	-0.06		3	0	0	0.09	-0.06	0	0.11	-0.08	-0.05	-0.11	0.04	-0.21	-0.03	0.08	-0.21	-0.09	0.07	0.04	0.07		3	0.01	0	-0.06	-0.07	-0.12	-0.01	0.14	-0.04	-0.12
3.2	0.01	0.04	-0.04	-0.02	-0.03	-0.12	-0.13	-0.03	0.05	-0.01	-0.08	-0.03	-0.01	0.09	-0.18	-0.08	0.05	1.09		3.2	0.09	-0.03	0.11	0.03	-0.05	0.26	-0.02	0.05	-0.06	-0.09	-0.08	-0.01	0.14	-0.15	-0.03	0.09	0.02	1.9		3.2	0.07	-0.04	-0.03	-0.06	0.02	0.08	-0.03	0.03	-0.01
3.4	-0.01	-0.02	-0.06	-0.06	-0.03	-0.1	-0.09	-0.15	0.02	-0.09	-0.02	0.16	-0.01	0.01	-0.07	-0.13	0	2.09		3.4	0.14	0.09	0.12	0.08	-0.04	0.21	-0.12	0.11	0.1	-0.01	-0.1	0.04	0.23	-0.05	0	0.1	0.06	3.62		3.4	0.11	-0.1	-0.06	-0.03	-0.04	0.1	-0.06	0.08	0.02
3.6	-0.02	-0.03	-0.13	-0.13	-0.05	-0.13	-0.18	-0.11	-0.03	0.01	-0.12	-0.01	-0.07	-0.02	0.01	-0.08	-0.05	2.89		3.6	0.08	-0.03	0.19	0.11	0.02	0.29	-0.08	0.13	0.02	-0.01	-0.01	0.18	0.1	0.04	-0.04	0.02	0.09	4.82		3.6	0.08	0.02	0	0.12	0.08	0.03	-0.02	0.03	-0.03
3.8	-0.11	-0.11	-0.09	-0.09	0.02	-0.16	-0.26	-0.16	-0.02	-0.02	-0.11	0.05	0	-0.02	-0.1	-0.15	-0.03	3.49		3.8	0.12	0.04	0.22	0.02	0.03	0.23	-0.1	0.09	0.09	0.03	0.01	0.12	0.16	0	-0.14	0.01	0.11	5.93		3.8	0.03	0.02	0.07	-0.04	-0.02	0.05	-0.12	0.06	0
4	-0.09	-0.14	-0.14	-0.12	0.01	-0.08	-0.22	-0.03	-0.02	-0.03	-0.06	-0.09	-0.04	-0.09	-0.13	-0.19	-0.16	4.04		4	0.05	0.1	0.12	0.11	-0.03	0.19	-0.25	0.18	0.04	0.04	-0.08	0.1	0.19	0.05	-0.1	0.07	0.11	6.78		4	0.2	-0.06	0.01	0.05	0.04	-0.03	-0.15	0.05	-0.05
4.2	0.09	-0.19	-0.09	-0.11	-0.01	-0.16	-0.19	-0.09	-0.02	-0.05	-0.17	-0.04	-0.08	-0.19	-0.26	-0.19	-0.06	4.21		4.2	0.22	0	0.11	0.17	0.03	0.12	-0.12	0.27	0.11	-0.08	0.04	0.14	0.14	-0.04	-0.07	0.13	0.12	7.25		4.2	0.12	0.02	0.08	0.02	0.02	0	-0.14	0.01	0.03
4.4	-0.12	-0.08	-0.09	-0.21	-0.05	-0.1	-0.14	-0.14	-0.05	-0.1	-0.12	-0.12	-0.1	-0.22	-0.19	-0.22	-0.13	4.07		4.4	0.15	0.08	0.21	0.13	0.12	0.11	-0.04	0.16	0.13	0.08	0	0.17	0.11	0.06	-0.04	0.07	0.08	7.36		4.4	0.1	0.05	-0.03	0.03	0.12	0.01	-0.13	-0.04	0.02
4.6	-0.14	-0.12	-0.12	-0.12	-0.07	-0.23	-0.08	-0.2	-0.07	-0.13	-0.13	-0.18	-0.04	-0.24	-0.25	-0.19	-0.08	4.04		4.6	0.17	0.11	0.16	0.07	0.1	0.23	0.04	0.14	0.07	-0.06	-0.07	0.17	0	-0.1	-0.07	-0.04	0.19	7.41		4.6	0.17	-0.1	0.08	0	0.13	0.04	-0.11	-0.14	0
4.8	-0.07	-0.08	-0.19	-0.08	-0.14	-0.1	-0.15	-0.23	-0.04	-0.18	-0.11	-0.07	-0.15	-0.19	-0.19	-0.25	-0.01	3.92		4.8	0.11	0.13	0.21	0.09	0.05	0.2	0.14	0.1	0.1	-0.01	-0.06	0.18	-0.02	0.05	-0.02	0.02	0.04	7.47		4.8	0.02	-0.06	0.09	0.04	0.03	-0.01	-0.09	-0.05	-0.06
5	-0.07	-0.23	-0.17	-0.16	-0.18	-0.17	-0.09	-0.14	-0.08	-0.27	-0.07	-0.07	-0.15	-0.13	-0.22	-0.19	-0.18	3.79		5	0.21	0.21	0.21	0.09	0.04	0.16	0.36	0.18	0.12	0.01	-0.05	0.11	0.07	0.06	0.01	0.02	0.1	7.47		5	0.06	-0.08	0.02	0.02	0.05	-0.1	-0.07	-0.03	-0.01
5.2	-0.1	-0.13	-0.23	-0.1	-0.09	-0.18	-0.06	-0.13	-0.15	-0.14	-0.17	0.04	-0.12	-0.06	-0.24	-0.2	-0.02	3.72		5.2	0.17	0.13	0.2	0.09	0.09	0.25	0.3	0.16	0.16	-0.02	-0.09	0.11	0.16	0.03	0.09	0.09	0.21	7.27		5.2	0.06	-0.06	-0.08	-0.09	-0.04	-0.08	-0.1	0.02	0.01
5.4	-0.18	-0.16	-0.29	-0.13	-0.22	-0.14	-0.1	-0.15	-0.12	-0.19	-0.16	0	-0.23	-0.13	-0.2	-0.17	0.09	3.59		5.4	0.05	0.16	0.14	0.12	0.12	0.22	0.29	0.1	-0.01	-0.15	-0.09	0.13	0.16	-0.05	0.16	0.02	0.06	7.11		5.4	0.15	-0.07	-0.01	-0.05	0	0.07	-0.03	0	0.05
5.6	-0.18	-0.06	-0.2	-0.1	-0.09	-0.19	-0.13	-0.07	-0.15	-0.16	-0.13	-0.07	-0.1	-0.2	-0.11	-0.09	0.13	3.4		5.6	0.13	0.14	0.22	0.06	0.08	0.12	0.26	0.19	-0.01	-0.13	-0.08	0.1	0.1	0	0.06	0.1	0.15	7.09		5.6	0.15	-0.04	0.07	-0.05	-0.03	-0.02	0.08	-0.04	-0.04
5.8	-0.11	-0.05	-0.25	-0.16	-0.04	-0.25	-0.04	-0.13	-0.14	-0.13	-0.15	-0.07	-0.13	-0.08	-0.34	-0.03	0.1	3.27		5.8	0.19	0.21	0.22	0.07	0.11	0.12	0.31	0.15	0.07	-0.06	-0.04	0.19	0.14	0.06	0.16	0.13	0.26	7.05		5.8	0.2	-0.05	0.04	-0.08	-0.03	-0.03	0.02	0.03	-0.03
6	-0.12	-0.1	-0.24	-0.27	-0.12	-0.26	0	-0.13	-0.07	-0.15	-0.09	-0.05	-0.11	-0.18	-0.16	-0.13	0.13	3.22		6	0.21	0.22	0.16	0.07	0.08	0.17	0.22	0.17	0.07	0.05	-0.03	0.2	0.1	0.15	0.22	0.13	0.17	6.83		6	0.15	-0.17	0.05	-0.02	0.06	0.1	-0.04	0.06	0.07
6.2	-0.11	-0.06	-0.09	-0.15	-0.06	-0.31	-0.01	-0.09	-0.04	-0.13	-0.08	-0.12	-0.15	-0.2	-0.28	-0.17	0.15	3.18		6.2	0.24	0.27	0.22	0.07	0.09	0.23	0.3	0.21	0.02	0.07	-0.05	0.09	0.2	-0.05	0.2	0.03	0.22	6.69		6.2	0.23	0	0.18	-0.04	-0.05	0.08	-0.05	0.06	0.04
6.4	-0.1	-0.1	-0.1	-0.21	-0.03	-0.28	0.03	-0.14	-0.04	-0.15	-0.1	-0.06	0	-0.09	-0.24	-0.13	0.1	3.1		6.4	0.26	0.24	0.18	0.06	0.13	0.22	0.36	0.18	0.15	-0.09	-0.05	0.19	0.09	-0.06	0.18	0.06	0.23	6.61		6.4	0.17	0.01	0.15	-0.01	-0.04	0.05	0.01	0.05	-0.01
6.6	-0.14	0.03	-0.27	-0.11	-0.02	-0.24	-0.04	-0.1	-0.19	-0.17	-0.01	-0.13	-0.07	-0.13	-0.34	-0.19	0.07	3.03		6.6	0.21	0.23	0.18	0.04	0.08	0.25	0.39	0.2	-0.01	-0.02	0.03	0.16	0.16	0.01	0.14	0.09	0.14	6.53		6.6	0.27	-0.06	0.2	0.04	0.04	0.07	0.09	-0.06	0.15
6.8	-0.13	-0.05	-0.13	-0.14	-0.02	-0.25	-0.05	-0.07	-0.12	-0.17	-0.1	-0.03	-0.17	-0.1	-0.29	-0.23	0.08	2.84		6.8	0.13	0.23	0.22	0.19	0.17	0.26	0.38	0.24	0.14	-0.01	0.02	0.17	0.23	-0.07	0.13	0.11	0.16	6.24		6.8	0.26	-0.12	0.21	-0.04	-0.06	0	0.01	0.01	0.11
7	-0.14	-0.03	-0.1	-0.16	0.03	-0.24	-0.03	-0.13	-0.09	-0.18	-0.13	-0.05	-0.09	-0.06	-0.23	-0.11	0.01	2.73		7	0.14	0.35	0.24	0.01	0.22	0.24	0.38	0.07	0.23	-0.05	-0.06	0.07	0.06	-0.09	0.04	0.06	0.33	6.18		7	0.24	-0.05	0.18	0.08	0	0.09	0.08	0.02	0.17
7.2	-0.2	-0.04	-0.15	-0.13	-0.1	-0.32	-0.11	-0.13	-0.12	-0.02	-0.06	-0.13	-0.13	-0.09	-0.17	-0.21	-0.03	2.57		7.2	0.08	0.27	0.22	-0.05	0.27	0.25	0.3	0.11	0.11	0.03	0.08	0.19	0.19	-0.16	0.17	0.11	0.19	6.12		7.2	0.17	-0.01	0.15	-0.03	0.07	0.02	0.02	0.09	0.07
7.4	-0.17	-0.02	-0.17	-0.19	-0.1	-0.2	-0.06	-0.18	-0.06	-0.15	-0.09	-0.09	-0.13	-0.08	-0.21	-0.15	-0.07	2.51		7.4	0.2	0.25	0.2	-0.03	0.25	0.22	0.3	0.15	0.15	0	0.04	0.1	0.16	-0.19	0.14	0.11	0.15	6.05		7.4	0.22	-0.02	0.15	-0.1	0.08	0	0.04	0.07	0.05
7.6	-0.14	-0.08	-0.25	-0.15	-0.01	-0.3	-0.13	-0.22	-0.11	-0.11	-0.09	-0.04	-0.09	-0.21	-0.16	-0.17	-0.11	2.66		7.6	0.31	0.32	0.29	0.1	0.22	0.28	0.27	0.01	0.16	0.07	0.1	0.09	0.13	-0.05	0.18	0.08	0.54	5.91		7.6	0.37	0	0.06	0.06	0	0	0.06	0.12	0.15
7.8	-0.14	-0.13	-0.24	-0.12	-0.02	-0.28	-0.09	-0.07	-0.09	-0.16	-0.11	-0.04	-0.19	-0.21	-0.19	-0.18	-0.04	2.38		7.8	0.27	0.26	0.31	0.03	0.23	0.15	0.2	0.06	0.13	-0.05	0.13	0.13	0.1	-0.03	0.12	0.04	0.57	5.8		7.8	0.31	-0.1	0.27	-0.01	0.1	0.14	0.03	0.09	0.08
8	-0.2	-0.06	-0.32	-0.19	0.01	-0.37	-0.14	-0.14	-0.07	-0.09	-0.03	-0.07	-0.19	-0.07	-0.16	-0.1	-0.1	2.38		8	0.27	0.35	0.26	0.06	0.25	0.22	0.08	0.08	0.19	-0.04	0.12	0.18	0.08	-0.06	0.13	0.11	0.59	5.84		8	0.3	-0.06	0.22	-0.01	0.02	0.11	0.04	0.13	0.07
8.2	-0.1	-0.22	-0.22	-0.16	0.02	-0.28	-0.13	-0.13	-0.09	-0.14	-0.08	-0.09	-0.07	-0.18	-0.2	-0.15	-0.01	2.25		8.2	0.23	0.19	0.32	0	0.21	0.2	0.27	0.22	0.33	0.04	0.07	0.13	0.05	-0.08	0.1	0.16	0.5	5.66		8.2	0.31	0.04	0.15	0.07	0.04	0.14	0.04	0.11	0.13
8.4	-0.1	-0.14	-0.34	-0.16	0	-0.27	-0.14	-0.13	-0.13	-0.11	-0.16	-0.02	-0.16	-0.13	-0.18	-0.26	-0.09	2.21		8.4	0.25	0.28	0.2	0.12	0.23	0.21	0.26	0.11	0.21	0.1	0.03	0.16	0.11	0.03	0.14	0.13	0.5	5.66		8.4	0.26	-0.05	0.07	0.05	0.05	0.07	0.06	0.15	0.14
8.6	-0.1	-0.01	-0.22	-0.12	-0.06	-0.4	-0.07	-0.05	-0.07	-0.15	-0.08	0.04	-0.12	-0.1	-0.23	-0.19	-0.15	2.2		8.6	0.16	0.3	0.34	0.06	0.24	0.2	0.2	0.13	0.17	0.08	0.06	0.16	0.15	-0.02	0.12	0.22	0.57	5.44		8.6	0.24	0	0.17	0.06	0.11	0.06	0.07	0.15	0.19
8.8	-0.03	-0.04	-0.23	-0.18	-0.04	-0.29	-0.13	-0.1	-0.1	-0.14	-0.15	0.02	-0.16	0.01	-0.37	-0.1	-0.09	2.14		8.8	0.2	0.3	0.29	0.1	0.01	0.13	0.26	0.16	0.17	0.04	0.06	0.22	0.09	-0.03	0.11	0.21	0.56	5.41		8.8	0.29	0.01	0.2	0.1	0.15	0.16	0.04	0.16	0.21
9	-0.03	-0.01	-0.38	-0.16	0.02	-0.39	-0.12	-0.11	-0.01	-0.12	-0.12	-0.03	-0.15	-0.04	-0.36	-0.1	-0.04	2.07		9	0.28	0.38	0.29	0.21	-0.2	0.08	0.32	0.2	0.08	0.04	0.07	0.1	0.15	0	0.17	0.2	0.48	5.41		9	0.29	0.01	0.28	0.09	0.17	0.17	-0.02	0.22	0.29
9.2	-0.07	-0.07	-0.23	-0.22	-0.06	-0.32	-0.13	-0.07	-0.05	-0.08	-0.11	-0.02	-0.03	-0.07	-0.27	-0.15	-0.1	2.08		9.2	0.29	0.35	0.3	0.08	-0.09	0.12	0.24	0.31	0.16	0.13	0.09	0.15	0.25	-0.08	0.15	0.13	0.67	5.25		9.2	0.29	0	0.15	0.14	0.15	0.15	0.06	0.13	0.25
9.4	-0.17	-0.07	-0.28	-0.2	-0.05	-0.38	-0.07	-0.17	-0.01	0.01	-0.17	-0.05	-0.08	-0.03	-0.21	-0.13	-0.06	2.06		9.4	0.29	0.36	0.34	0.15	-0.18	0.14	0.3	0.23	0.25	0.18	0.16	0.03	0.07	0	0.21	0.19	0.6	5.19		9.4	0.21	0	0.23	0.05	0.12	0.12	-0.04	0.09	0.24
9.6	-0.06	-0.11	-0.22	-0.14	0.08	-0.27	-0.06	-0.14	-0.14	-0.18	-0.05	-0.01	-0.16	0	-0.29	-0.14	-0.07	1.99		9.6	0.31	0.43	0.29	0.06	-0.19	0.14	0.29	0.21	0.14	0.09	0.07	0.08	0.21	0.11	0.19	0.19	0.59	5.31		9.6	0.19	0.14	0.23	0.2	0.15	0.09	-0.07	0.07	0.16
9.8	-0.13	-0.16	-0.22	-0.15	0.07	-0.22	-0.14	-0.2	-0.03	-0.16	-0.12	-0.02	-0.14	0.03	-0.15	-0.12	-0.03	1.9		9.8	0.33	0.31	0.31	0.11	-0.24	0.13	0.23	0.26	0.24	-0.04	0.05	0.04	0.12	0.04	0.23	0.19	0.57	5.23		9.8	0.29	0.05	0.21	0.11	0.11	0.18	0.05	0.15	0.23
10	-0.14	0.06	-0.26	-0.14	0.11	-0.31	-0.11	-0.22	0.01	-0.06	-0.12	-0.05	-0.17	0.05	-0.2	-0.15	-0.01	2.04		10	0.25	0.34	0.23	0.08	-0.31	0.07	0.21	0.29	0.21	0	0.11	0.07	0.15	0.02	0.24	0.11	0.44	5.14		10	0.3	0.04	0.19	0.12	0.18	0.08	0.01	0.08	0.24
10.2	-0.06	-0.01	-0.24	-0.15	0.02	-0.11	-0.13	-0.09	-0.03	-0.07	-0.04	-0.12	-0.08	-0.01	-0.23	-0.21	-0.04	1.87		10.2	0.34	0.46	0.24	0.15	-0.01	0.15	0.25	0.18	0.13	0.07	0.11	0.05	0.26	-0.03	0.11	0.21	0.51	5.07		10.2	0.35	-0.04	0.2	0.07	0.18	0.14	0.08	0.16	0.24
10.4	-0.09	0.03	-0.23	-0.17	0.16	-0.18	-0.11	-0.1	0	-0.12	-0.06	-0.04	-0.13	-0.01	-0.3	-0.13	0.05	1.79		10.4	0.31	0.39	0.28	0.13	0.04	0.09	0.21	0.17	0.13	0.17	0.15	0.02	0.26	-0.03	0.13	0.13	0.47	4.92		10.4	0.25	0.07	0.17	0.12	0.29	0.16	0.07	0.18	0.2
10.6	-0.12	0.06	-0.24	-0.18	0.12	-0.33	-0.12	-0.06	-0.12	-0.01	0.06	0.02	-0.13	0.08	-0.17	-0.12	0.02	1.66		10.6	0.38	0.33	0.34	0.18	0.13	0.05	0.07	0.08	0.14	0.11	0.08	0.11	0.29	-0.03	0.18	0.16	0.6	4.9		10.6	0.3	0.01	0.2	0.13	0.1	0.26	0.08	0.19	0.15
10.8	-0.12	-0.04	-0.2	-0.17	0.11	-0.3	-0.11	-0.08	-0.06	-0.07	0.1	-0.18	-0.1	0.16	-0.28	-0.22	-0.06	1.64		10.8	0.25	0.27	0.29	0.05	0.22	0.03	0.14	0.21	0.12	0.19	0.09	0.05	0.23	-0.1	0.1	0.16	0.41	4.85		10.8	0.31	0.03	0.14	0.13	0.11	0.25	0.14	0.23	0.15
11	-0.04	0.06	-0.32	-0.17	0.07	-0.28	-0.14	-0.07	-0.07	-0.12	0.19	0	-0.06	0.07	-0.21	-0.15	-0.01	1.72		11	0.34	0.36	0.38	0.1	0.25	0.07	0.15	0.24	0.17	0.06	0.07	-0.02	0.18	0.03	0.2	0.18	0.49	4.89		11	0.29	0.06	0.29	0.22	0.05	0.14	0.22	0.29	0.19
11.2	-0.07	-0.05	-0.17	-0.11	0.12	-0.33	-0.11	-0.15	-0.11	-0.01	0.15	0.05	-0.08	0.08	-0.2	-0.04	-0.05	1.59		11.2	0.22	0.31	0.29	0.14	0.05	0.02	0.18	0.18	0.23	0.13	0.2	-0.01	0.26	-0.03	0.19	0.32	0.56	4.69		11.2	0.23	0	0.16	0.12	0.13	0.13	0.07	0.28	0.26
11.4	-0.13	0.08	-0.36	-0.12	0.16	-0.35	-0.18	-0.05	0	0.02	0.17	-0.17	-0.11	0.04	-0.19	-0.22	0.03	1.55		11.4	0.19	0.43	0.39	0.16	0.01	0.18	0.18	0.18	0.1	0.12	0.11	0.04	0.26	-0.08	0.29	0.26	0.53	4.74		11.4	0.35	0.04	0.22	0.17	0.11	0.15	0.1	0.19	0.22
11.6	-0.01	0.04	-0.32	-0.17	0.11	-0.36	-0.16	-0.17	0.07	-0.04	0.16	-0.19	-0.01	-0.03	-0.19	-0.25	0	1.52		11.6	0.38	0.38	0.4	0.14	-0.11	0.12	0.21	0.1	0.14	0.14	0.11	0.03	0.28	-0.06	0.2	0.29	0.49	4.64		11.6	0.3	0.07	0.11	0.08	0.11	0.27	0.19	0.32	0.22
11.8	0.01	0.12	-0.17	-0.19	0.11	-0.29	-0.17	-0.17	-0.03	-0.03	0.17	-0.3	-0.12	0.05	-0.16	-0.15	-0.05	1.51		11.8	0.35	0.52	0.3	0.26	-0.11	0.17	0.29	0.17	0.03	0.03	0.1	0.03	0.27	-0.09	0.26	0.22	0.5	4.68		11.8	0.35	0.13	0.21	0.11	0.11	0.24	0.13	0.36	0.21
12	-0.06	0.1	-0.29	-0.21	0.1	-0.29	-0.1	-0.16	-0.09	-0.07	0.13	-0.19	-0.07	0.02	-0.29	-0.19	-0.05	1.43		12	0.29	0.51	0.44	0.29	-0.25	0.09	0.28	0.07	0.14	0.05	0.11	0.02	0.22	-0.05	0.23	0.26	0.51	4.59		12	0.42	-0.03	0.16	0.07	0.09	0.16	0.07	0.35	0.2
12.2	0.01	-0.09	-0.24	-0.13	0.02	-0.28	-0.14	-0.22	-0.02	-0.02	-0.1	-0.12	-0.12	-0.07	-0.27	-0.19	0.07	1.47		12.2	0.3	0.47	0.31	0.25	-0.08	0.22	0.24	0.02	0.23	-0.01	0.16	0.18	0.09	0.01	0.15	0.19	0.54	4.44		12.2	0.35	-0.04	0.18	0.17	0.19	0.38	0.07	0.3	0.25
12.4	-0.03	-0.01	-0.21	-0.15	0.04	-0.35	-0.24	-0.13	-0.07	-0.07	-0.12	-0.16	-0.07	-0.06	-0.29	-0.15	-0.04	1.34		12.4	0.32	0.37	0.4	0.24	0.07	0.32	0.16	0.03	0.17	-0.01	0.16	0.14	0.12	0.02	0.09	0.31	0.62	4.38		12.4	0.3	0.03	0.2	0.14	0.06	0.24	0.22	0.36	0.22
12.6	0.02	0.01	-0.23	-0.17	-0.04	-0.33	-0.17	-0.11	-0.14	-0.09	-0.09	-0.21	-0.11	-0.01	-0.28	-0.15	0.13	1.28		12.6	0.25	0.48	0.47	0.28	0.04	0.25	0.34	0.17	0.14	0.06	0.19	0.16	0.01	0.01	0.24	0.22	0.62	4.34		12.6	0.27	-0.08	0.13	0.13	0.14	0.26	0.18	0.42	0.2
12.8	0.06	-0.04	-0.26	-0.18	0.09	-0.27	-0.17	-0.14	-0.08	-0.17	-0.14	-0.22	-0.14	0	-0.26	-0.2	-0.01	1.23		12.8	0.33	0.33	0.37	0.22	-0.17	0.21	0.24	0.22	-0.01	0	0.14	0.09	0.15	-0.09	0.13	0.28	0.58	4.42		12.8	0.3	0	0.2	0.19	0.22	0.31	0.09	0.49	0.22
13	0	0.01	-0.26	-0.16	-0.04	-0.35	-0.15	-0.21	-0.07	-0.11	-0.06	-0.23	-0.11	0.05	-0.19	-0.12	-0.11	1.33		13	0.29	0.4	0.39	0.32	-0.03	0.28	0.36	0.12	-0.02	0.12	0.18	0.14	0.18	0.02	0.11	0.28	0.55	4.29		13	0.31	0.02	0.14	0.17	0.12	0.34	0.12	0.31	0.2
13.2	0.07	0.01	-0.25	-0.11	0.05	-0.35	-0.07	-0.29	-0.04	-0.13	-0.03	-0.12	-0.13	-0.01	-0.2	-0.14	0.03	1.16		13.2	0.34	0.48	0.38	0.26	-0.14	0.32	0.24	0.14	-0.06	-0.04	0.16	0.17	0.18	-0.12	0.21	0.25	0.54	4.27		13.2	0.29	0.04	0.23	0.15	0.1	0.27	0.16	0.25	0.21
13.4	0.04	0.07	-0.37	-0.16	0	-0.32	-0.12	-0.11	-0.22	-0.15	-0.03	-0.11	-0.05	0.05	-0.11	-0.16	-0.02	1.14		13.4	0.33	0.48	0.35	0.21	-0.14	0.33	0.41	0.21	-0.05	-0.04	0.13	0.14	0.15	0.06	0.3	0.33	0.55	4.14		13.4	0.35	-0.01	0.19	0.19	0.28	0.33	0.09	0.43	0.22
13.6	0.06	0.01	-0.25	-0.27	0.07	-0.35	-0.15	-0.04	-0.33	-0.08	-0.02	-0.12	0	-0.02	-0.16	-0.25	-0.09	1.2		13.6	0.41	0.46	0.31	0.25	0	0.23	0.38	0.23	-0.02	-0.06	0.13	0.01	0.05	0.02	0.28	0.25	0.49	4.05		13.6	0.34	0.08	0.19	0.24	0.31	0.33	0.08	0.31	0.23
13.8	0.06	0.03	-0.26	-0.22	0.1	-0.4	-0.09	-0.06	-0.22	-0.09	-0.04	-0.13	-0.01	-0.03	-0.17	-0.1	-0.01	1.21		13.8	0.32	0.5	0.38	0.31	0.07	0.22	0.36	0.19	0.02	-0.06	0.1	0.16	0.11	-0.05	0.27	0.32	0.56	4.13		13.8	0.31	0.13	0.27	0.15	0.2	0.31	0.14	0.39	0.21
14	0.07	-0.08	-0.22	-0.25	0.08	-0.34	-0.09	-0.03	-0.05	-0.05	0.05	-0.16	-0.08	-0.07	-0.23	-0.11	-0.07	0.99		14	0.36	0.51	0.37	0.28	0.15	0.3	0.26	0.21	-0.03	-0.18	0.14	0.13	0.03	-0.06	0.21	0.31	0.58	4.02		14	0.41	0.09	0.15	0.16	0.22	0.32	0.2	0.46	0.29
14.2	0.01	-0.04	-0.31	-0.15	0.01	-0.31	-0.08	-0.08	-0.12	-0.07	0	-0.09	-0.01	-0.06	-0.17	-0.24	-0.06	1.08		14.2	0.35	0.41	0.27	0.35	0.17	0.27	0.31	0.17	0.02	-0.11	0.24	0.18	0.02	-0.11	0.28	0.32	0.61	4.09		14.2	0.35	0.14	0.23	0.17	0.22	0.23	0.1	0.4	0.23
14.4	0.07	-0.08	-0.2	-0.2	-0.01	-0.33	-0.11	0.04	-0.11	-0.2	0.02	-0.11	0.01	-0.06	-0.23	-0.28	-0.03	1.11		14.4	0.23	0.52	0.21	0.2	0.08	0.22	0.29	0.28	0.03	-0.21	0.22	0.18	-0.06	-0.01	0.25	0.28	0.51	4.02		14.4	0.36	0.11	0.22	0.11	0.16	0.32	0.06	0.43	0.28
14.6	-0.07	-0.01	-0.23	-0.22	0.13	-0.33	0.02	-0.13	-0.1	-0.1	-0.01	-0.19	0.05	-0.02	-0.18	-0.14	-0.11	1.05		14.6	0.32	0.5	0.34	0.27	0.29	0.33	0.31	0.32	0.15	-0.12	0.27	0.11	0.08	0.03	0.17	0.4	0.37	4.03		14.6	0.31	0.15	0.2	0.17	0.15	0.25	0.18	0.39	0.35
14.8	0.04	-0.07	-0.25	-0.23	0.03	-0.48	0.02	-0.1	-0.14	-0.07	0.1	-0.24	0.02	-0.09	-0.29	-0.24	-0.1	1.03		14.8	0.35	0.5	0.35	0.16	0.18	0.3	0.29	0.08	0.15	0	0.2	0.21	0.12	0.01	0.19	0.33	0.44	3.99		14.8	0.35	0.17	0.2	0.19	0.07	0.2	0.23	0.4	0.33
15	-0.04	-0.02	-0.27	-0.14	0.11	-0.4	-0.08	-0.13	-0.12	-0.14	-0.02	-0.04	-0.02	-0.01	-0.3	-0.21	-0.04	1		15	0.33	0.41	0.45	0.13	0.29	0.22	0.25	0.26	0.12	-0.01	0.11	0.15	0.15	-0.11	0.26	0.38	0.51	3.88		15	0.32	0.07	0.17	0.25	0.21	0.2	0.2	0.41	0.32
15.2	0.11	0.03	-0.33	-0.23	0.1	-0.43	-0.05	-0.16	-0.03	-0.15	0.1	-0.1	0.02	0.04	-0.22	-0.12	0	1.05		15.2	0.33	0.51	0.44	0.23	0.19	0.41	0.21	0.2	0.11	0.06	0.15	0.05	0.1	0	0.12	0.35	0.48	3.86		15.2	0.37	0.1	0.17	0.28	0.27	0.22	0.15	0.35	0.41
15.4	0.15	0.02	-0.19	-0.19	0.09	-0.45	-0.15	-0.12	0.01	-0.11	-0.04	-0.14	0.02	-0.06	-0.29	-0.18	-0.09	0.88		15.4	0.38	0.43	0.28	0.18	0.16	0.24	0.21	0.25	0.18	0.1	0.18	0.18	0.11	0.04	0.26	0.27	0.5	3.76		15.4	0.24	0.16	0.14	0.24	0.22	0.16	0.24	0.34	0.33
15.6	0.1	0	-0.28	-0.25	0.12	-0.49	-0.13	-0.22	0.02	-0.07	0.06	-0.09	-0.02	-0.07	-0.25	-0.16	-0.04	0.91		15.6	0.43	0.46	0.29	0.25	0.22	0.29	0.31	0.23	0.16	0.01	0.19	0.14	0.08	0.04	0.3	0.35	0.58	3.8		15.6	0.3	0.18	0.19	0.22	0.19	0.22	0.31	0.34	0.27
15.8	-0.07	0.02	-0.24	-0.24	-0.02	-0.43	-0.14	-0.08	-0.09	-0.11	0.04	-0.18	-0.07	-0.03	-0.2	-0.26	0.02	0.86		15.8	0.37	0.44	0.32	0.19	0.3	0.34	0.26	0.24	0.19	0.09	0.23	0.24	0.03	0.02	0.16	0.28	0.53	3.78		15.8	0.23	0.1	0.2	0.28	0.3	0.24	0.12	0.32	0.26
16	-0.04	0.01	-0.24	-0.2	0.06	-0.39	-0.14	-0.12	0	-0.09	-0.08	-0.17	-0.09	0.02	-0.2	-0.2	0.04	0.81		16	0.42	0.45	0.37	0.27	0.24	0.24	0.27	0.28	0.21	0	0.13	0.13	0.11	-0.05	0.25	0.31	0.52	3.57		16	0.36	0.15	0.27	0.19	0.3	0.2	0.28	0.41	0.42
16.2	-0.07	0.12	-0.25	-0.2	0.01	-0.5	-0.09	-0.09	-0.08	-0.18	-0.04	-0.22	-0.04	-0.07	-0.15	-0.24	-0.08	0.82		16.2	0.28	0.51	0.24	0.17	0.27	0.29	0.25	0.21	0.23	0.14	0.1	0.23	0.12	-0.04	0.28	0.3	0.41	3.5		16.2	0.38	0.2	0.24	0.19	0.2	0.31	0.25	0.27	0.32
16.4	-0.01	0.1	-0.26	-0.21	0.06	-0.39	-0.17	-0.2	-0.03	-0.02	0.12	-0.24	-0.1	-0.04	-0.25	-0.23	-0.03	0.77		16.4	0.3	0.49	0.27	0.18	0.27	0.18	0.2	0.31	0.14	0.19	0.01	0.17	0.06	0.01	0.19	0.24	0.45	3.56		16.4	0.4	0.12	0.39	0.21	0.29	0.2	0.2	0.36	0.41
16.6	0.01	0.02	-0.19	-0.14	0.04	-0.3	-0.14	-0.19	-0.12	-0.07	0.17	-0.12	-0.08	-0.08	-0.2	-0.17	-0.06	0.76		16.6	0.42	0.48	0.26	0.1	0.15	0.25	0.25	0.39	0.16	0.13	-0.04	0.12	0.06	-0.09	0.22	0.23	0.56	3.43		16.6	0.31	0.21	0.27	0.34	0.33	0.36	0.27	0.44	0.39
16.8	-0.08	-0.09	-0.23	-0.24	-0.02	-0.39	-0.2	-0.2	-0.08	-0.06	0.17	-0.25	-0.06	-0.08	-0.24	-0.13	-0.08	0.77		16.8	0.33	0.58	0.26	0.11	0.13	0.16	0.2	0.29	0.12	0.05	-0.01	0.25	0.04	-0.13	0.3	0.2	0.52	3.45		16.8	0.27	0.2	0.41	0.23	0.34	0.36	0.23	0.35	0.4
17	0	0.03	-0.26	-0.19	0.08	-0.45	-0.2	-0.11	-0.09	-0.04	0.09	-0.09	-0.11	-0.01	-0.25	-0.17	-0.11	0.76		17	0.38	0.51	0.27	0.11	0.25	0.29	0.22	0.17	0.16	0.1	0.07	0.08	0.12	-0.1	0.23	0.22	0.55	3.3		17	0.37	0.27	0.29	0.2	0.35	0.31	0.37	0.32	0.4
17.2	-0.02	0.07	-0.21	-0.24	0.08	-0.41	-0.1	-0.09	-0.06	-0.24	0.01	0.07	-0.16	-0.01	-0.26	-0.19	-0.06	0.62		17.2	0.35	0.5	0.24	0.18	0.25	0.21	0.21	0.3	0.21	0.13	0	0.24	0.1	-0.08	0.18	0.31	0.48	3.33		17.2	0.4	0.19	0.21	0.26	0.38	0.24	0.42	0.28	0.33
17.4	0.01	0.04	-0.16	-0.35	-0.05	-0.33	-0.18	-0.18	0.02	-0.11	-0.02	-0.07	-0.11	-0.02	-0.13	-0.25	-0.05	0.65		17.4	0.37	0.47	0.32	0.08	0.26	0.2	0.32	0.32	0.12	0.1	-0.04	0.24	0.05	-0.06	0.27	0.29	0.56	3.29		17.4	0.32	0.25	0.3	0.28	0.34	0.35	0.33	0.26	0.35
17.6	0.03	0.1	-0.28	-0.26	-0.02	-0.41	-0.23	-0.16	0.06	-0.09	-0.03	-0.16	-0.05	-0.05	-0.3	-0.25	-0.1	0.57		17.6	0.29	0.53	0.28	0.03	0.18	0.12	0.23	0.15	0.08	0.24	0.14	0.18	0.17	-0.02	0.29	0.28	0.55	3.25		17.6	0.38	0.27	0.3	0.29	0.3	0.25	0.25	0.31	0.43
17.8	-0.03	0.13	-0.17	-0.24	-0.05	-0.41	-0.26	-0.12	-0.12	-0.17	-0.11	-0.11	-0.06	-0.09	-0.23	-0.24	0.05	0.7		17.8	0.29	0.56	0.29	0.08	0.32	0.24	0.15	0.17	0.08	0.13	0.07	0.16	0.15	0.04	0.26	0.19	0.49	3.16		17.8	0.47	0.22	0.27	0.27	0.18	0.27	0.3	0.29	0.31
18	0.05	0	-0.31	-0.21	0.06	-0.37	-0.23	-0.07	-0.09	-0.15	-0.14	-0.13	-0.12	-0.03	-0.23	-0.15	-0.03	0.66		18	0.34	0.55	0.25	0.1	0.31	0.14	0.15	0.28	0.12	0.06	-0.03	0.17	0.08	-0.06	0.22	0.22	0.58	3.1		18	0.36	0.19	0.3	0.26	0.22	0.22	0.32	0.4	0.35
18.2	-0.09	0	-0.25	-0.14	-0.17	-0.32	-0.12	-0.14	-0.13	-0.21	-0.1	-0.06	-0.07	-0.07	-0.2	-0.27	-0.02	0.5		18.2	0.24	0.53	0.32	0.09	0.11	0.23	0.14	0.27	0.11	0.12	0.05	0.17	-0.05	-0.03	0.17	0.16	0.48	3.08		18.2	0.35	0.21	0.31	0.21	0.12	0.31	0.26	0.37	0.3
18.4	-0.09	-0.01	-0.23	-0.28	-0.09	-0.28	-0.11	-0.16	-0.07	-0.14	-0.17	-0.15	-0.03	-0.08	-0.17	-0.2	0.06	0.48		18.4	0.31	0.49	0.38	-0.01	0.14	0.06	0.06	0.27	0.12	0.15	0.24	0.15	0.03	-0.05	0.26	0.21	0.52	3.12		18.4	0.42	0.18	0.36	0.23	0.19	0.21	0.41	0.51	0.29
18.6	0.1	-0.01	-0.11	-0.24	-0.04	-0.43	-0.24	-0.19	-0.04	-0.2	-0.05	-0.12	-0.19	-0.05	-0.19	-0.18	0.08	0.48		18.6	0.36	0.52	0.21	0.1	0.08	0.1	0.1	0.21	0.13	0.12	0.06	0.12	-0.04	-0.13	0.14	0.16	0.5	3.01		18.6	0.26	0.25	0.23	0.3	0.3	0.31	0.27	0.5	0.35
18.8	0.06	0	-0.23	-0.31	0	-0.54	-0.19	-0.06	-0.02	-0.19	-0.01	-0.11	-0.15	-0.14	-0.25	-0.22	-0.02	0.51		18.8	0.29	0.48	0.26	0.02	0.17	0.14	0.15	0.25	0.11	0.16	0.15	0.07	-0.07	-0.07	0.19	0.21	0.52	2.93		18.8	0.32	0.27	0.26	0.31	0.25	0.27	0.32	0.42	0.29
19	0.13	-0.03	-0.28	-0.32	-0.06	-0.42	-0.15	-0.11	0.02	-0.28	0.01	-0.09	-0.07	-0.12	-0.27	-0.14	-0.1	0.44		19	0.31	0.48	0.24	-0.03	0.21	0.01	0.15	0.35	0.05	0.14	-0.02	0.18	-0.05	-0.13	0.21	0.12	0.44	2.86		19	0.3	0.15	0.28	0.23	0.29	0.26	0.16	0.42	0.29
19.2	0.05	0	-0.21	-0.26	-0.08	-0.42	-0.17	-0.08	0.05	-0.18	0.03	-0.18	-0.09	-0.01	-0.31	-0.08	-0.04	0.46		19.2	0.33	0.52	0.36	-0.07	0.21	0.01	0.14	0.27	0.13	0.21	-0.15	0.12	-0.04	-0.07	0.23	0.2	0.41	2.89		19.2	0.23	0.15	0.31	0.25	0.2	0.3	0.16	0.5	0.25
19.4	0.11	-0.02	-0.32	-0.28	-0.13	-0.35	-0.11	-0.09	0.07	-0.22	0.05	-0.2	-0.12	0.02	-0.32	-0.11	-0.03	0.41		19.4	0.31	0.5	0.34	0.07	0.12	0.01	0.11	0.23	0.09	0.18	0.01	0.12	-0.03	-0.08	0.15	0.2	0.42	2.78		19.4	0.34	0.04	0.39	0.31	0.09	0.21	0.22	0.42	0.49
19.6	0.03	-0.07	-0.34	-0.32	-0.04	-0.43	-0.26	-0.12	0.03	-0.27	0.04	-0.14	-0.19	-0.06	-0.28	-0.18	-0.05	0.53		19.6	0.31	0.45	0.34	0.08	0.14	0.07	0.09	0.27	0.02	0.13	0.17	0.13	-0.02	-0.09	0.19	0.21	0.48	2.81		19.6	0.3	0.04	0.29	0.2	0.14	0.3	0.3	0.4	0.46
19.8	0	0.03	-0.35	-0.39	-0.01	-0.49	-0.24	-0.15	0.08	-0.24	-0.13	-0.13	-0.11	-0.01	-0.16	-0.11	-0.04	0.47		19.8	0.27	0.44	0.32	0.09	0.1	0.05	0.15	0.28	0.01	0.03	0.08	0.11	-0.06	-0.18	0.27	0.17	0.45	2.63		19.8	0.37	0.06	0.36	0.19	0.17	0.32	0.25	0.47	0.48
[truncated: 25 more columns]

## Sheet: (F) Test_broad_panel
Apis florea	undecanoic acid	tridecanoic acid	trans-3-hexenoic acid	trans-2-hexenoic acid	trans-2-hexenal	trans-2-hexen-1-ol	sulcatone	propionic acid	2-oxovaleric acid	2-oxooctanoic acid	myristic acid	4-methyl-pentanoic acid	lauric acid	isovaleric acid	HVA	HOB	hexanoic acid	heptanoic acid	cVA	cis-2-hexenol	butyric acid	9-ODA	9-HDA	2-propanol
	-0.15	-0.06	1.11	-0.32	-1.01	2.69	0.1	0.28	0.85	-0.29	-1.18	0.56	-0.3	0.07	0.32	1.08	-0.06	0.03	0.15	2.22	-0.43	4.41	-0.8	0.82
	0.01	0.16	0.07	0.45	0.18	-0.27	0.31	0.2	0.29	0.32	0.05	-0.25	0.04	0.01	-0.04	0.24	-0.33	0.09	-0.03	-0.14	-0.41	2.65	-0.07	0.13
	0.11	-0.09	0.12	0.46	0.23	0.14	-0.07	0.1	0.07	0.29	0.08	0.02	0.05	-0.19	0.02	0.11	-0.16	0.04	0.44	0.18	0.09	3.07	-0.12	-0.03
	0.01	0.09	0.18	1.09	0.37	0	0.52	0.18	0.17	0.56	0.04	0.03	-0.19	0.03	0.18	0.04	-0.08	-0.03	0	0.13	-0.12	4.92	-0.28	-0.09
	0.09	0.23	0.45	0.04	0.25	0.1	0.03	0.35	0.01	-0.05	-0.07	0.42	0.44	0.16	0.1	0.2	0.36	-0.02	0.01	-0.05	0.18	1.43	0.44	0.41
	-0.11	0.02	0.07	0.04	0.17	-0.34	0.62	0.49	0.54	-0.17	-0.04	-0.17	-0.26	0.12	0.07	0.18	-0.35	-0.06	-0.17	-0.21	0.21	3.53	-0.02	-0.04
	0.13	0.22	0.41	0.07	1.14	0.11	0.71	0.7	0.48	1	0.06	0.27	-0.22	0.02	-0.19	-0.04	-0.06	0.1	-0.22	-0.16	-0.15	2.99	-0.08	0.41
	-0.27	-0.29	-0.4	1.57	-0.36	-0.72	0.57	0.36	-0.09	0.07	-0.22	-0.72	-0.09	-0.75	-0.41	-0.33	-0.51	-0.17	-0.4	-0.72	-0.96	2.71	-0.36	-0.38
	-0.45	-0.44	-0.5	-0.52	-0.1	-0.94	1.59	0.25	2.31	1.86	-0.59	-0.27	-0.62	-0.17	-0.06	-0.49	-0.27	0.15	-0.01	-0.45	-1.1	1.93	-0.12	1.2
	-0.03	-0.35	0.06	0.15	-0.02	-0.51	-0.18	0.22	0.19	0.04	-0.1	-0.28	-0.26	-0.14	-0.41	-0.48	-0.32	-0.18	-0.26	0.02	-0.7	1.17	-0.01	-0.2
	1.11	0.1	0.71	-0.24	3.07	0.35	2.51	3.1	1.04	0.13	-0.29	-0.22	-0.31	0.28	-0.31	-0.51	0.89	0.3	-0.07	-0.88	1.19	5.8	-0.82	0.14
	-0.53	0.06	-0.22	0.92	0.91	-0.32	2.23	0.99	1.18	-0.22	-0.64	-0.61	-0.31	-0.31	0	-0.54	0.47	0.06	0.31	-0.72	-0.01	4.05	-0.1	-0.3
Table Analyzed	AflorOR11_%		Number of families	1
			Number of comparisons per family	23
Friedman test			Alpha	0.05
P value	<0,0001
Exact or approximate P value?	Approximate		Dunn's multiple comparisons test	Rank sum diff,	Significant?	Summary	Adjusted P Value
P value summary	****		2-propanol vs. undecanoic acid	15.5	No	ns	>0,9999
Are means signif. different? (P < 0.05)	Yes		2-propanol vs. tridecanoic acid	10	No	ns	>0,9999
Number of groups	24		2-propanol vs. trans-3-hexenoic acid	-35	No	ns	>0,9999
Friedman statistic	99.34		2-propanol vs. trans-2-hexenoic acid	-32	No	ns	>0,9999
			2-propanol vs. trans-2-hexenal	-48.5	No	ns	>0,9999
Data summary			2-propanol vs. trans-2-hexen-1-ol	45	No	ns	>0,9999
Number of treatments (columns)	24		2-propanol vs. sulcatone	-58.5	No	ns	>0,9999
Number of subjects (rows)	12		2-propanol vs. propionic acid	-79	No	ns	0.5192
			2-propanol vs. 2-oxovaleric acid	-66	No	ns	>0,9999
			2-propanol vs. 2-oxooctanoic acid	-34	No	ns	>0,9999
			2-propanol vs. myristic acid	50	No	ns	>0,9999
			2-propanol vs. 4-methyl-pentanoic acid	36.5	No	ns	>0,9999
			2-propanol vs. lauric acid	54	No	ns	>0,9999
			2-propanol vs. isovaleric acid	31.5	No	ns	>0,9999
			2-propanol vs. HVA	28	No	ns	>0,9999
			2-propanol vs. HOB	13	No	ns	>0,9999
			2-propanol vs. hexanoic acid	48	No	ns	>0,9999
			2-propanol vs. heptanoic acid	10	No	ns	>0,9999
			2-propanol vs. cVA	26.5	No	ns	>0,9999
			2-propanol vs. cis-2-hexenol	47	No	ns	>0,9999
			2-propanol vs. butyric acid	56	No	ns	>0,9999
			2-propanol vs. 9-ODA	-136	Yes	**	0.002
			2-propanol vs. 9-HDA	42	No	ns	>0,9999
Apis dorsata	undecanoic acid	tridecanoic acid	trans-3-hexenoic acid	trans-2-hexenoic acid	trans-2-hexenal	trans-2-hexen-1-ol	sulcatone	propionic acid	2-oxovaleric acid	2-oxooctanoic acid	myristic acid	4-methyl-pentanoic acid	lauric acid	isovaleric acid	HVA	HOB	hexanoic acid	heptanoic acid	cVA	cis-2-hexenol	butyric acid	9-ODA	9-HDA	2-propanol
	0.24	0	0.57	3.16	1.17	-0.34	2.14	0.87	1.62	0.96	-0.29	-0.64	-0.1	0.41	0.03	-0.26	-0.44	0.22	-0.02	-0.31	-0.8	6.7	-0.02	-0.08
	0.41	-0.14	0.82	4.04	1.46	-0.05	0.31	0.97	0.63	0.88	-0.01	-0.04	0.02	0.1	0.39	-0.13	0.13	1.59	0.25	-0.06	0.11	6.12	0.69	-0.12
	-0.06	1.36	0.12	1.71	0.63	-0.18	0.86	1.19	0.32	0.11	-0.06	-0.06	-0.28	0.03	-0.4	0.04	0.25	0.41	-0.28	0.22	0.1	8.36	0.07	-0.09
	0.07	-0.15	0.3	2.94	1.9	0.4	0.44	0.64	1.02	0.27	-0.08	-0.27	0.12	0.24	-0.06	0.05	0.18	1.02	-0.09	-0.17	0.13	5.93	0.13	-0.17
	0.03	-0.05	-0.1	3.64	1.29	-0.02	0.03	0.27	0.38	0.1	-0.43	-0.36	-0.19	-0.07	-0.3	0.1	-0.55	0.62	0.04	-0.4	-0.23	6.72	-0.46	-0.17
	0.2	0.06	0.61	2.37	0.85	0.1	0.75	0.82	1.64	0.87	0.04	0.21	0.06	-0.21	-0.03	-0.47	-0.24	0.67	0.12	-0.16	-0.37	5.38	0.29	-0.15
	0.28	0.09	1.39	2.34	0.35	-0.13	1.06	1.13	0.94	0.62	-0.03	0.42	0.33	0.44	-0.03	-0.12	0.11	0.53	-0.2	0.07	1.24	5.67	-0.1	-0.04
	-0.15	-0.1	0.05	3.97	1.19	-0.46	0.73	0.29	0.76	0.87	-0.03	-0.01	-0.09	-0.27	-0.05	-0.26	0.46	3.14	-0.21	-0.81	0.15	4.68	0.06	-0.23
	0.39	0.01	0.38	2.33	2.15	1.02	1.02	1.43	1.27	0.05	0.12	0.91	0.05	0.3	0.1	-0.12	0.57	0.67	-0.08	0.22	0.6	10.67	0.09	-0.01
	0.1	-0.21	0.43	3.48	1.47	-0.07	1.51	-0.1	0.86	0.58	0.25	0.08	-0.32	0.17	0.01	-0.39	0.39	1.51	-0.13	-0.33	0.06	7.93	0.08	-0.27
	0.95	0.92	0.29	4.78	1.72	-0.25	3.38	0.99	1.04	1.49	0.58	0.16	-0.26	-0.24	0.1	-0.37	0.25	2.26	-0.19	-0.31	0.51	7.45	0.31	-0.52
Table Analyzed	AdorOR11_finale		Number of families	1
			Number of comparisons per family	23
Friedman test			Alpha	0.05
P value	<0,0001
Statistical analysis of transcuticular calcium imaging responses to the broad Vareschi (1971) panel for the four OR11 receptors (Figure 3B)
Exact or approximate P value?	Approximate		Dunn's multiple comparisons test	Rank sum diff,	Significant?	Summary	Adjusted P Value
P value summary	****		2-propanol vs. undecanoic acid	-81	No	ns	0.3357
Are means signif. different? (P < 0.05)	Yes		2-propanol vs. tridecanoic acid	-49	No	ns	>0,9999
Number of groups	24		2-propanol vs. trans-3-hexenoic acid	-113.5	Yes	*	0.0143
Friedman statistic	174.1		2-propanol vs. trans-2-hexenoic acid	-200.5	Yes	****	<0,0001
			2-propanol vs. trans-2-hexenal	-167.5	Yes	****	<0,0001
Data summary			2-propanol vs. trans-2-hexen-1-ol	-37	No	ns	>0,9999
Number of treatments (columns)	24		2-propanol vs. sulcatone	-152	Yes	***	0.0001
Number of subjects (rows)	12		2-propanol vs. propionic acid	-144.5	Yes	***	0.0003
			2-propanol vs. 2-oxovaleric acid	-158	Yes	****	<0,0001
			2-propanol vs. 2-oxooctanoic acid	-131.5	Yes	**	0.0017
			2-propanol vs. myristic acid	-40	No	ns	>0,9999
			2-propanol vs. 4-methyl-pentanoic acid	-46	No	ns	>0,9999
			2-propanol vs. lauric acid	-27	No	ns	>0,9999
			2-propanol vs. isovaleric acid	-59.5	No	ns	>0,9999
			2-propanol vs. HVA	-37	No	ns	>0,9999
			2-propanol vs. HOB	-4	No	ns	>0,9999
			2-propanol vs. hexanoic acid	-61.5	No	ns	>0,9999
			2-propanol vs. heptanoic acid	-156.5	Yes	****	<0,0001
			2-propanol vs. cVA	-27.5	No	ns	>0,9999
			2-propanol vs. cis-2-hexenol	-7	No	ns	>0,9999
			2-propanol vs. butyric acid	-65	No	ns	>0,9999
			2-propanol vs. 9-ODA	-211.5	Yes	****	<0,0001
			2-propanol vs. 9-HDA	-63	No	ns	>0,9999
Apis cerana	undecanoic acid	tridecanoic acid	trans-3-hexenoic acid	trans-2-hexenoic acid	trans-2-hexenal	trans-2-hexen-1-ol	sulcatone	propionic acid	2-oxovaleric acid	2-oxooctanoic acid	myristic acid	methyl-pentanoic acid	lauric acid	isovaleric acid	HVA	HOB	hexanoic acid	heptanoic acid	cVA	cis-2-hexenol	butyric acid	9-ODA	9-HDA	2-propanol
	-0.11	-0.16	0.56	2.6	0.98	-0.32	1.73	0.3	2.4	2.02	0.09	0.03	0.14	-0.11	0.22	0.11	-0.38	0.05	0.15	-0.4	1.24	7.72	0.08	-0.08
	-0.17	0.16	0.17	0.89	0.97	-0.42	1.88	0.16	0.5	1.1	0	-0.62	-0.28	-0.31	-0.2	0.08	-0.63	-0.45	0.02	-0.46	-0.2	2.88	-0.27	-0.1
	1.45	0.4	1.28	1.39	0.32	0.91	0.47	0.63	0.56	0.52	0.26	0.48	2.31	0.69	-0.16	0.13	1.08	0.67	0.34	0.22	2.28	2.42	0.1	0.9
	0.1	0.07	0.07	0.63	0.3	0.1	0.18	0.32	0.38	0.03	0.31	0.37	-0.25	0.24	0.27	-0.01	0.2	0.4	0.28	0.26	0.4	3.5	0.2	0.12
	0.06	0.02	0.04	0.17	0.6	-0.02	0.69	0.04	0.13	0.01	-0.03	-0.19	-0.18	0.16	0.19	0.07	-0.14	-0.07	0.21	0.26	0.12	2.99	0.07	-0.02
	-0.7	1.86	1.61	1.15	1.34	-1.73	1.77	1.63	1.06	-0.11	-0.55	1.21	0.61	-0.04	0.61	1.33	2.01	1.98	0.65	1.15	2.02	3.78	0.94	-0.37
	-0.43	0.26	0.93	2.88	0.94	-0.63	1.66	-0.11	4.71	0.44	0.37	-0.68	-0.44	0.14	-0.64	-0.33	-0.34	0.35	0.71	0.17	0.31	7.95	-0.06	0.1
	0.16	0.06	0.58	5.15	0.7	1.01	2.19	1.37	1.95	1.38	0.34	0.51	-0.14	0.23	-0.25	-0.92	0.84	0.69	2.35	-0.48	-1.67	7.01	0.39	-0.67
	1.29	-0.48	0.16	1.7	0.96	-0.16	4.8	3.1	2.14	1.85	-0.44	0.98	-0.14	0.51	0.44	0.3	0.04	0.23	-0.23	0.39	1.81	6.09	-0.93	0.07
	-0.31	-0.22	0.25	1.24	0.68	-0.16	1.62	1.36	2.07	0.33	-0.42	-0.16	0.12	0.04	-0.17	-0.03	-0.19	-0.11	-0.27	-0.79	-0.7	5.47	-0.66	-0.12
	-0.05	-0.28	-0.04	0.59	0.13	-0.43	0.32	0.33	-0.03	0.16	-0.01	0.17	0.08	-0.22	0.14	0.18	-0.52	-0.33	-0.16	-0.38	0.15	3.48	0.26	-0.14
Table Analyzed	AcerOR11_finale		Number of families	1
			Number of comparisons per family	23
Friedman test			Alpha	0.05
P value	<0,0001
Exact or approximate P value?	Approximate		Dunn's multiple comparisons test	Rank sum diff,	Significant?	Summary	Adjusted P Value
P value summary	****		2-propanol vs. undecanoic acid	-7.5	No	ns	>0,9999
Are means signif. different? (P < 0.05)	Yes		2-propanol vs. tridecanoic acid	-1.5	No	ns	>0,9999
Number of groups	24		2-propanol vs. trans-3-hexenoic acid	-59.5	No	ns	>0,9999
Friedman statistic	105.2		2-propanol vs. trans-2-hexenoic acid	-128	Yes	**	0.0026
			2-propanol vs. trans-2-hexenal	-87.5	No	ns	0.1917
Data summary			2-propanol vs. trans-2-hexen-1-ol	18	No	ns	>0,9999
Number of treatments (columns)	24		2-propanol vs. sulcatone	-116.5	Yes	*	0.0102
Number of subjects (rows)	11		2-propanol vs. propionic acid	-88.5	No	ns	0.1753
			2-propanol vs. 2-oxovaleric acid	-103.5	Yes	*	0.0415
			2-propanol vs. 2-oxooctanoic acid	-66.5	No	ns	>0,9999
			2-propanol vs. myristic acid	-4.5	No	ns	>0,9999
			2-propanol vs. methyl-pentanoic acid	-17	No	ns	>0,9999
			2-propanol vs. lauric acid	-4	No	ns	>0,9999
			2-propanol vs. isovaleric acid	-22	No	ns	>0,9999
			2-propanol vs. HVA	-15.5	No	ns	>0,9999
			2-propanol vs. HOB	-19	No	ns	>0,9999
			2-propanol vs. hexanoic acid	0	No	ns	>0,9999
			2-propanol vs. heptanoic acid	-35	No	ns	>0,9999
			2-propanol vs. cVA	-41.5	No	ns	>0,9999
			2-propanol vs. cis-2-hexenol	8	No	ns	>0,9999
			2-propanol vs. butyric acid	-67.5	No	ns	0.9621
			2-propanol vs. 9-ODA	-169.5	Yes	****	<0,0001
			2-propanol vs. 9-HDA	-3.5	No	ns	>0,9999
Apis mellifera	undecanoic acid	tridecanoic acid	trans-3-hexenoic acid	trans-2-hexenoic acid	trans-2-hexenal	trans-2-hexen-1-ol	sulcatone	propionic acid	2-oxovaleric acid	2-oxooctanoic acid	myristic acid	methyl-pentanoic acid	lauric acid	isovaleric acid	HVA	HOB	hexanoic acid	heptanoic acid	cVA	cis-2-hexenol	butyric acid	9-ODA	9-HDA	2-propanol
	0.14	0.09	0.26	0.24	0	0.19	0.32	0.22	0.29	-0.08	0.22	-0.21	0.2	0.22	0.17	-0.06	0.31	-0.05	0.15	0.16	0.07	0.57	0.01	0.11
	0.78	-0.09	0.28	0.51	0	0.75	0.53	0.39	0.25	0.25	0.24	0.17	0.58	0.36	0.08	0.02	0.02	0.56	0.51	0.61	0.4	2	-0.08	0.3
	0.07	-0.05	-0.36	0.06	-0.04	-1.24	0.86	-0.07	0.33	0.32	-0.25	-0.5	-0.64	-0.21	0.21	0.53	0.01	-0.17	-0.02	-0.42	-0.56	2.62	0.23	-0.41
	-2.23	1.04	0.17	3.07	0.89	-0.52	1.17	0.57	4.78	3.94	0.55	-0.6	0	1	1.13	3.37	3.98	1.98	2.76	2.11	-1.62	11.87	1.21	1.12
	-0.38	0.02	-0.36	2.8	0	-0.65	0.09	0.9	1.1	0.85	0.11	-0.17	-0.02	-0.02	-0.02	-0.11	-0.54	-0.19	-0.16	-0.7	-1.27	6.8	-0.46	-0.15
	-0.2	-0.05	-0.09	1.6	0.34	-0.55	2.54	-1.23	2.12	0.5	0.12	-0.26	-0.1	-0.54	-0.29	-0.32	-0.69	-0.4	-0.16	-0.6	-0.85	3.37	-0.22	-0.26
	-0.24	-0.56	0.61	3.8	1.28	-0.37	2.12	1.41	2.77	0.02	0.29	-0.13	-0.35	0.23	-0.2	-0.18	0.2	0.36	-0.29	0.01	0.24	6	-0.06	-0.37
	-0.49	-0.32	0.01	2.02	1.43	-0.3	1.29	0.78	2.04	0.27	-0.31	-0.25	-0.2	0.32	-0.25	-0.39	0.06	0.44	0.17	-0.8	0.18	7.59	-0.25	-0.33
	0.24	0.07	0.27	2.34	1.16	0.02	1.16	0.95	1.4	0.95	0.09	0.19	0.04	0.22	-0.05	-0.04	-0.14	0.58	0.21	-0.42	-0.09	7.42	0.29	0.23
	-0.12	-0.31	0.89	2.21	2.47	0.87	0.52	0.37	1.08	0.67	0.03	0.44	0.46	0.35	0.2	0.08	0.61	0.95	0.02	-0.14	0.2	7.43	0.27	0.2
	-0.44	0.01	-0.07	1.08	-0.62	-0.19	-0.72	0.11	-0.02	0.22	-1.2	0.14	0.96	0.76	-1.35	0.16	-0.42	-0.17	0.18	-0.12	0.75	6.18	0.1	-0.16
	0.09	0.15	0.11	0.51	0.28	-0.13	0.01	0.09	0.14	0.25	0.35	-0.02	0.12	-0.05	0.21	0.24	-0.23	-0.2	0.07	-0.04	-0.14	0.61	-0.04	0.08
	-0.29	-0.29	-0.19	-0.35	-0.54	0	-0.38	-0.31	0.02	-0.39	-0.67	0.28	0.23	-0.58	0.44	-0.29	0.07	0.35	-0.22	-0.08	0.3	0.71	-0.58	-0.24
Table Analyzed	AmOR11_%		Number of families	1
			Number of comparisons per family	23
Friedman test			Alpha	0.05
P value	<0,0001
Exact or approximate P value?	Approximate		Dunn's multiple comparisons test	Rank sum diff,	Significant?	Summary	Adjusted P Value
P value summary	****		2-propanol vs. undecanoic acid	-2.5	No	ns	>0,9999
Are means signif. different? (P < 0.05)	Yes		2-propanol vs. tridecanoic acid	-1	No	ns	>0,9999
Number of groups	24		2-propanol vs. trans-3-hexenoic acid	-50	No	ns	>0,9999
Friedman statistic	96.13		2-propanol vs. trans-2-hexenoic acid	-137.5	Yes	**	0.0032
			2-propanol vs. trans-2-hexenal	-57.5	No	ns	>0,9999
Data summary			2-propanol vs. trans-2-hexen-1-ol	10.5	No	ns	>0,9999
Number of treatments (columns)	24		2-propanol vs. sulcatone	-93.5	No	ns	0.2187
Number of subjects (rows)	13		2-propanol vs. propionic acid	-57	No	ns	>0,9999
			2-propanol vs. 2-oxovaleric acid	-131.5	Yes	**	0.0061
			2-propanol vs. 2-oxooctanoic acid	-80	No	ns	0.6095
			2-propanol vs. myristic acid	-18	No	ns	>0,9999
			2-propanol vs. methyl-pentanoic acid	0.5	No	ns	>0,9999
			2-propanol vs. lauric acid	-43	No	ns	>0,9999
			2-propanol vs. isovaleric acid	-31.5	No	ns	>0,9999
			2-propanol vs. HVA	-23	No	ns	>0,9999
			2-propanol vs. HOB	-17.5	No	ns	>0,9999
			2-propanol vs. hexanoic acid	-19.5	No	ns	>0,9999
			2-propanol vs. heptanoic acid	-48	No	ns	>0,9999
			2-propanol vs. cVA	-38.5	No	ns	>0,9999
			2-propanol vs. cis-2-hexenol	12.5	No	ns	>0,9999
			2-propanol vs. butyric acid	5	No	ns	>0,9999
			2-propanol vs. 9-ODA	-192	Yes	****	<0,0001
			2-propanol vs. 9-HDA	-7	No	ns	>0,9999

## Sheet: (G) BroadPanel raw data
Raw data of transcuticular calcium imaging responses to the broad Vareschi (1971) panel for the four OR11s (Figure 3B)
Acer																										Aflor
Temps (s)	undecanoic acid	tridecanoic acid	trans-3-hexenoic acid	trans-2-hexenoic acid	trans-2-hexenal	trans-2-hexen-1-ol	sulcatone	propionic acid	2-oxovaleric acid	2-oxooctanoic acid	myristic acid	methyl-pentanoic acid	lauric acid	isovaleric acid	HVA	HOB	hexanoic acid	heptanoic acid	cVA	cis-2-hexenol	butyric acid	9-ODA	9-HDA	2-propanol		Time	undecanoic acid	tridecanoic acid	trans-3-hexenoic acid	trans-2-hexenoic acid	trans-2-hexenal	trans-2-hexen-1-ol	sulcatone	propionic acid	2-oxovaleric acid	2-oxooctanoic acid	myristic acid	methyl-pentanoic acid	lauric acid	isovaleric acid	HVA	HOB	hexanoic acid	heptanoic acid	cVA	cis-2-hexenol	butyric acid	9-ODA	9-HDA
0	-0.13	0.11	0.05	0.06	0.31	0.39	0.08	0.29	0.18	0	0.13	0.23	0.21	0.16	0.37	0.04	0.26	0.38	0.19	0.05	0.26	0.29	0.06	0.28		0	0.12	-0.05	0.11	-0.09	-0.11	0.15	0.27	0.13	0.11	0.11	0.22	0.05	0.05	0.29	0.14	0.09	0.08	0.1	0.13	0.06	-0.04	0.27	0.08
0.2	-0.06	0.15	0.02	0.1	0.18	0.38	0.06	0.32	0.08	0.02	0.27	0.38	0.26	0.04	-0.04	0.05	0.12	0.21	0.26	0.13	0.43	0.18	-0.05	0.28		0.2	0.34	-0.1	0.16	0.01	-0.11	0.23	0.16	0.12	0.15	0.08	0.19	0.02	-0.03	0.19	0.11	0.01	0.01	0.11	0.07	0.13	-0.06	0.14	0.07
0.4	0.04	0.09	0.14	0.1	0.25	0.3	0.11	0.44	0.22	-0.06	0.11	0.31	0.29	0.05	0.25	0.19	0.16	0.24	0.39	0.19	0.29	-0.07	-0.01	0.26		0.4	0.11	-0.02	0.15	0.02	0.02	0.12	0.16	0.14	0.14	0.03	0.4	0.13	-0.03	0.05	0.11	0.05	0.01	0.14	0.1	0.08	-0.09	0.24	0.2
0.6	0.03	0.15	0.07	0.01	0.16	0.27	0.09	0.29	0.07	-0.03	0.14	0.3	0.22	0.08	0.22	0.15	0.19	0.16	0.31	0.1	0.32	-0.06	0.11	0.11		0.6	0.17	0	0.23	0.09	-0.07	0.12	0.25	0.19	0.15	0.14	0.11	0.11	-0.06	0.03	0.14	0.06	0.02	0.08	0.12	0.07	0.02	0.08	0.11
0.8	0.09	0.03	0.12	-0.05	0.18	0.17	0.01	0.22	0.04	-0.03	0.12	0.09	0.14	0.09	0.19	0.19	0.02	0.16	0.32	0.07	0.08	-0.07	0.03	0.25		0.8	0.28	-0.07	0.22	0.04	-0.01	0.24	0.12	0.21	0.03	0.14	0.19	0.13	-0.07	0.11	0.16	0.13	0.01	0.07	0.12	0.15	-0.06	0.12	0.04
1	0.09	0.17	0.12	-0.09	0.13	0.26	0.1	0.14	0.03	-0.11	0.02	0.07	0.12	0.02	0.03	0.28	0.15	0.05	-0.08	-0.04	0.07	-0.14	-0.02	0.19		1	0.07	0.01	0.13	0.01	-0.03	0.15	0.16	0.06	0.11	0.04	0.11	0.16	-0.03	0.16	0.2	0.15	-0.04	0.07	0.06	0.03	-0.05	0.09	0.15
1.2	0.09	0.08	0.08	-0.01	0.33	0.21	-0.04	0.11	0.11	0.05	0.14	0.07	0.12	-0.03	0.23	0.1	0.21	0.19	0.06	-0.11	-0.07	-0.11	0.2	0.14		1.2	-0.05	-0.06	0.19	-0.08	-0.12	0.14	0.08	0.07	-0.02	-0.03	0.11	0	-0.05	-0.01	0.13	0.03	-0.12	0.19	0	0.03	-0.12	0.09	-0.04
1.4	-0.07	0.01	-0.07	0.11	0.16	0.15	-0.11	0	-0.02	0.05	-0.03	0.1	0.02	0.15	0.06	0	0.06	0.08	0.08	-0.09	0.05	0.08	0.08	0.11		1.4	0.14	-0.19	0.1	-0.13	-0.17	-0.01	0.11	0.11	-0.01	0	0.15	-0.01	0.02	0.14	0.11	0.12	0.06	-0.07	0.02	0.1	-0.06	0.1	-0.09
1.6	0.1	-0.08	-0.04	0.08	0.09	0.05	-0.03	0.07	-0.13	-0.09	0.03	0.18	0.03	-0.05	0.18	0.12	0.09	0	0.06	-0.02	0.05	0.09	0.17	0.07		1.6	0.11	-0.09	0.14	-0.04	-0.07	0.12	0.08	0.07	-0.05	0.08	0.06	-0.04	-0.03	-0.1	0.03	0	0	0.14	0.04	0.04	0	0.12	0.06
1.8	-0.03	-0.05	0.05	-0.14	0.05	0.11	-0.09	0	0.04	-0.15	0.19	-0.05	-0.08	0	0.03	-0.02	0.1	-0.12	-0.11	0	0	0.12	-0.09	-0.03		1.8	0.07	-0.01	0.24	-0.05	-0.09	0.13	0.08	0.05	-0.01	0.06	0.07	0.14	-0.04	-0.11	0.05	-0.1	-0.01	0.03	0	0.12	-0.16	0.11	0.08
2	0.17	-0.04	0.12	-0.03	0.12	0.1	0.05	0.07	0	-0.01	-0.13	0.14	0.03	-0.01	-0.09	0.01	-0.02	0.03	-0.09	0.03	-0.01	0.11	0.07	0.09		2	0.03	0.02	0.01	0.03	0.04	0.02	0.01	0.06	-0.01	-0.06	0.12	0.02	0.05	-0.02	0.02	-0.06	0.07	0.04	0.05	0.05	-0.02	0.03	0.1
2.2	0.11	0.04	-0.1	0.08	0.04	0.01	-0.1	-0.04	0.08	0.09	-0.06	-0.02	0.02	0.03	-0.04	-0.02	0.01	0.05	0	-0.09	0	0.07	0.02	-0.06		2.2	-0.03	0.03	-0.01	-0.06	-0.02	0.03	0.07	-0.03	-0.03	0.04	0.02	0.09	-0.03	-0.01	-0.04	0	-0.06	-0.04	-0.02	-0.11	-0.02	0.03	-0.04
2.4	-0.08	-0.04	-0.02	-0.06	-0.05	-0.08	0.04	0.07	0.04	-0.04	0.18	-0.06	-0.1	-0.06	-0.08	-0.06	-0.04	-0.03	-0.03	0.02	0.03	-0.15	-0.01	0.12		2.4	0.06	-0.03	0.09	-0.02	0.1	-0.04	0	0.05	0.01	0.04	-0.01	-0.04	0.06	0.03	0.05	-0.01	-0.07	-0.03	0	-0.05	-0.01	0.01	-0.02
2.6	-0.14	0.01	0.03	-0.02	0.01	0.02	0.04	-0.09	-0.19	0	-0.03	0.06	-0.01	0.04	0.1	-0.03	0.03	-0.05	0.03	0.12	0.03	0.06	-0.08	-0.07		2.6	-0.07	0.05	-0.12	0.02	-0.12	0.08	-0.05	-0.04	0.01	0.01	-0.11	-0.02	-0.04	-0.01	-0.02	0.05	0	-0.04	0.03	0.01	0.03	-0.03	0.02
2.8	-0.05	0.03	-0.03	0.03	-0.13	-0.06	-0.03	-0.01	0.07	-0.03	0.04	-0.12	0.05	0	0.1	0.1	0.02	0	0.09	-0.08	-0.05	-0.09	0	-0.08		2.8	0.02	-0.07	0.03	0.03	-0.01	-0.08	-0.02	-0.04	0.02	-0.03	-0.02	-0.04	-0.05	0.01	-0.01	0.02	0.05	0.07	-0.05	0.1	0.01	-0.04	-0.05
3	-0.21	0.04	0	-0.04	-0.08	-0.1	-0.15	0.1	-0.09	-0.05	0	-0.01	0.11	0.14	0.14	0.04	0.12	0.07	0.02	0.05	-0.1	-0.06	0	-0.18		3	-0.04	-0.06	-0.04	-0.03	-0.02	0.07	0.03	-0.02	-0.12	0.11	-0.07	-0.08	-0.04	0.14	0.01	0.04	0.02	0.04	-0.04	-0.07	-0.03	-0.04	-0.08
3.2	-0.3	0.08	0.11	0.6	0.28	0.1	0.7	0.53	0.26	0.07	-0.09	0.12	0.1	0.02	0.32	0.01	0.28	0.18	-0.04	0.04	0	0.87	-0.01	-0.15		3.2	-0.06	-0.02	-0.01	-0.03	0.22	-0.02	0.27	0.17	-0.04	0.21	-0.14	0.06	-0.22	0.01	0.03	0.09	0.22	0.06	-0.08	-0.06	0.08	0.61	-0.08
3.4	-0.06	0.23	0.25	1.14	0.54	-0.15	1.16	0.85	0.54	0.22	0.02	0.16	0.03	0	0.11	0.04	0.4	0.17	0.06	0.02	0.27	2.12	-0.01	-0.18		3.4	-0.06	0.03	0.21	0.19	0.34	0.14	0.6	0.21	0.13	0.22	-0.12	0.06	-0.25	-0.07	-0.17	-0.04	0.01	0.11	-0.01	-0.05	-0.03	1.5	-0.19
3.6	-0.08	-0.03	0.34	1.45	0.64	-0.15	1.59	0.81	0.57	0.3	-0.07	0.16	0.03	0.11	0.12	0.09	0.32	0.26	0.13	-0.05	0.32	3.03	0.02	-0.01		3.6	0.01	-0.13	0.09	0.29	0.34	-0.04	0.86	0.52	0.17	0.21	-0.19	-0.14	-0.23	-0.01	-0.04	-0.15	0.03	-0.07	-0.16	-0.09	-0.14	2.11	-0.05
3.8	0.16	0.07	0.47	1.49	0.84	-0.08	1.76	1.04	0.75	0.51	0.11	0.13	0.05	0.08	-0.06	0.12	0.3	0.34	0.22	0.05	0.44	3.52	-0.14	-0.22		3.8	-0.03	-0.08	0.19	0.34	0.39	-0.14	0.78	0.59	0.23	0.26	-0.05	-0.14	-0.15	-0.11	-0.08	-0.32	-0.15	-0.07	-0.13	-0.12	-0.14	2.75	-0.15
4	-0.03	-0.06	0.54	1.54	0.78	-0.28	1.62	1.12	1.03	0.4	-0.04	0.13	0.04	0.11	0	-0.01	0.1	0.02	0.06	0	0.21	3.99	-0.02	-0.07		4	-0.08	-0.09	0.14	0.47	0.36	-0.14	0.96	0.71	0.28	0.29	-0.25	-0.2	-0.25	-0.14	-0.08	-0.19	-0.16	-0.13	-0.05	-0.21	-0.17	3.14	-0.23
4.2	0.1	0.17	0.6	1.68	0.66	-0.18	1.55	1.1	1.12	0.58	0.12	0.14	0.1	0.32	0.13	0.02	0.07	0.09	0.17	-0.11	0.47	4.43	-0.05	-0.11		4.2	-0.08	-0.1	0.08	0.4	0.25	-0.08	0.85	0.72	0.6	0.28	-0.23	-0.27	-0.07	-0.05	-0.12	-0.04	-0.2	-0.14	-0.12	-0.26	-0.25	3.41	-0.17
4.4	0.16	0.09	0.59	1.65	0.66	-0.14	1.63	1.09	1.26	0.65	0.04	0.24	0.17	0.26	0.17	0.18	0.08	0.15	0.3	-0.13	0.7	4.45	-0.02	-0.07		4.4	-0.12	0.01	0.04	0.34	0.61	-0.17	0.8	0.76	0.63	0.22	-0.23	0.02	-0.17	-0.08	0.05	-0.02	-0.18	-0.1	-0.03	-0.17	-0.12	3.38	-0.17
4.6	0.15	0.04	0.63	1.6	0.66	-0.23	1.37	0.95	1.41	0.57	-0.1	0.06	0.11	0.27	0.04	0	0.35	0.16	0.23	-0.01	0.47	4.35	-0.03	-0.01		4.6	0.01	-0.12	0.08	0.34	0.64	-0.02	0.69	0.67	0.68	0.19	-0.29	-0.06	-0.03	-0.09	0.02	-0.08	-0.12	-0.19	-0.14	-0.15	-0.13	3.36	-0.04
4.8	0.17	0.19	0.62	1.54	0.65	-0.17	1.23	0.88	1.25	0.59	-0.08	0.29	0.25	0.34	0.19	0.07	0.18	0.19	0.38	-0.24	0.48	4.38	0.12	0.05		4.8	-0.09	-0.05	0.07	0.32	0.6	-0.09	0.6	0.55	0.64	0.23	-0.31	-0.22	-0.17	-0.07	0	0	0	-0.03	-0.04	-0.13	-0.24	3.23	-0.33
5	0.13	0.28	0.57	1.44	0.55	-0.14	1.14	0.63	1.47	0.53	0.03	0.23	0.15	0.22	0.29	-0.06	0.12	0.18	0.2	-0.06	0.54	4.37	-0.01	0.01		5	-0.1	-0.06	0.07	0.33	0.58	-0.07	0.69	0.55	0.63	0.28	-0.31	-0.08	-0.07	-0.06	0.01	-0.04	0.06	0	0.06	-0.04	-0.42	3.25	-0.23
5.2	0.17	0.15	0.45	1.37	0.55	-0.23	1.16	0.42	1.54	0.66	0.17	0.28	0.23	0.22	0.11	0.1	0.22	0.28	0.46	-0.19	0.6	4.39	0.12	0.1		5.2	-0.05	-0.03	0.25	0.12	0.16	0.16	0.51	0.51	0.62	0.16	-0.5	-0.05	-0.12	0.07	0.07	0.11	-0.03	-0.04	0.01	-0.01	-0.25	3.12	-0.29
5.4	0.25	0.14	0.35	1.21	0.47	-0.15	1.03	0.21	1.44	0.64	0.13	0.12	0.23	0.13	0.1	0.12	0.19	0.29	0.25	0.04	0.5	4.42	0.09	0.12		5.4	-0.19	-0.09	0.12	0.12	0.11	0.09	0.53	0.36	0.68	0.23	-0.38	-0.03	-0.03	0.01	0.11	0.1	0.03	0.15	0.01	0.03	-0.27	3.07	-0.19
5.6	0.13	0.16	0.53	1.24	0.46	-0.22	0.9	0.37	1.64	0.68	0.11	0.12	0.31	0.12	0.15	0	0.15	-0.04	0.19	0.07	0.4	4.25	0.09	0.27		5.6	-0.03	0.06	0.22	0.15	-0.06	0.1	0.42	0.3	0.62	0.21	-0.43	-0.05	-0.03	-0.11	-0.01	0.09	-0.04	-0.02	0.08	0.1	-0.31	2.83	-0.2
5.8	0.19	0.03	0.43	0.91	0.41	-0.12	0.93	0.29	1.44	0.81	0.05	0.09	0.12	-0.04	0.14	0.11	0.04	0.14	0.26	0.02	0.49	4.15	0.24	0.19		5.8	0.06	0.11	0.14	0.12	-0.02	0.15	0.51	0.38	0.57	0.26	-0.41	-0.01	0.03	-0.11	-0.04	0.14	-0.06	0.15	0.13	0.06	-0.3	2.94	-0.29
6	0.21	0.23	0.36	1.07	0.45	-0.1	0.91	0.31	1.55	0.69	0.08	0.05	0.21	0	0.1	0.2	-0.08	0.24	0.34	0.15	0.5	4.21	0.04	0.05		6	-0.15	0.1	0.19	0.11	0.09	0.06	0.32	0.28	0.65	0.21	-0.23	-0.06	-0.09	0.01	-0.05	0.06	-0.08	0.17	-0.01	0.08	-0.14	2.78	-0.18
6.2	0.13	0.34	0.45	0.98	0.46	-0.06	0.75	0.26	1.51	0.67	0.05	0.25	0.2	-0.02	0.13	0.18	-0.04	0.24	0.3	-0.02	0.33	3.94	-0.01	-0.02		6.2	-0.15	0.03	0.21	0.19	-0.07	0.13	0.37	0.28	0.73	0.26	-0.4	-0.06	-0.13	-0.2	-0.09	0.07	-0.04	0.09	0.07	0.21	-0.34	2.75	-0.19
6.4	0.27	0.39	0.46	1.04	0.46	0.05	0.76	0.05	1.55	0.76	0.09	0.22	0.23	0.09	0.08	0.08	-0.05	0.39	0.35	0.19	0.23	3.89	0.05	0.12		6.4	-0.09	0.05	0.21	0.16	0.09	0.06	0.32	0.31	0.61	0.21	-0.34	0	-0.06	-0.17	-0.02	0.13	-0.04	0.02	-0.02	0.16	-0.31	2.7	-0.23
6.6	0.08	0.42	0.43	1.03	0.42	-0.01	0.66	0.11	1.51	0.74	0.09	0.16	0.05	-0.07	0.07	0.02	-0.01	0.36	0.43	0.04	0.2	3.93	-0.07	0.14		6.6	-0.09	0.11	0.22	0.22	-0.02	0.15	0.31	0.13	0.67	0.32	-0.37	-0.01	-0.18	-0.16	-0.14	0.18	-0.24	0.15	-0.03	0.25	-0.31	2.61	-0.17
6.8	0.28	0.33	0.36	0.88	0.43	0.11	0.77	0.04	1.61	0.52	0.01	0.17	0.25	-0.09	0.2	-0.03	-0.09	0.21	0.46	0.19	0.31	3.93	0.15	0.09		6.8	-0.06	-0.02	0.23	0.22	0.03	0.24	0.24	0.09	0.68	0.34	-0.27	-0.06	-0.18	-0.1	-0.06	0.26	-0.11	0.05	0.08	0.19	-0.39	2.49	-0.21
7	0.18	0.24	0.41	0.94	0.28	-0.08	0.69	0.01	1.62	0.67	0.01	0.22	0.17	-0.04	0.11	0.27	0.12	0.22	0.39	0.22	0.45	3.89	0.17	0.12		7	0.04	-0.05	0.13	0.22	-0.04	0.18	0.15	0.16	0.55	0.2	-0.28	0	-0.08	-0.14	-0.12	0.13	-0.08	-0.02	0.03	0.2	-0.33	2.5	-0.05
7.2	0.1	0.19	0.34	0.78	0.38	-0.03	0.66	-0.11	1.52	0.88	-0.17	0.17	0.29	-0.01	0.21	0.24	-0.03	0.29	0.46	0.12	0.38	3.84	-0.04	-0.04		7.2	-0.01	0.1	0.13	0.19	-0.21	0.18	0.12	0.07	0.64	0.33	-0.24	-0.11	-0.07	-0.14	-0.1	0.07	-0.09	0.1	0.08	0.11	-0.32	2.53	0
7.4	0.22	0.21	0.35	0.76	0.21	0.09	0.6	-0.1	1.37	0.95	-0.21	0.1	0.21	-0.11	0.05	0.24	-0.04	0.26	0.42	0.04	0.38	3.77	0.03	0.13		7.4	0.07	0.02	0.18	0.15	-0.05	0.26	0.28	0.06	0.58	0.15	-0.08	0.01	-0.07	-0.12	-0.04	0.11	-0.05	0	0.06	0.04	-0.25	2.28	-0.01
7.6	0.17	0.1	0.29	0.74	0.42	-0.02	0.7	-0.13	1.64	0.77	-0.02	0.18	0.14	0.07	-0.01	0.28	0.1	0.27	0.39	0.23	0.39	3.63	0.09	0.1		7.6	0.06	0.13	0.11	0.13	-0.04	0.17	0.19	0.15	0.63	0.12	-0.11	-0.05	-0.03	-0.16	-0.1	0.04	-0.05	0.11	0.07	0.08	-0.24	2.26	0.17
7.8	0.24	0.3	0.19	0.72	0.22	0.07	0.68	-0.26	1.59	0.87	-0.01	0.12	0.29	0.12	0.11	0.27	-0.05	0.12	0.35	0.12	0.41	3.63	0.2	0.1		7.8	0.08	0.15	0.16	0.28	-0.09	0.2	0.15	0.17	0.59	0.12	-0.15	0	0.02	-0.15	-0.05	0.13	0.02	0.09	0	0.14	-0.14	2.25	-0.01
8	0.21	0.22	0.29	0.76	0.28	-0.03	0.55	-0.2	1.52	0.79	0.04	0.1	0.22	0.05	-0.03	0.37	0.03	0.22	0.42	0.16	0.29	3.61	0.02	0.04		8	0.21	0.14	-0.03	0.21	-0.14	0.19	0.26	0.1	0.51	0.23	-0.19	-0.06	0.03	-0.05	-0.1	0.14	-0.16	0.09	-0.08	-0.02	-0.19	2.25	-0.11
8.2	0.18	0.19	0.27	0.67	0.3	0.13	0.44	-0.03	1.56	0.81	0.19	0.18	0.32	-0.07	-0.13	0.33	0.05	0.27	0.34	0.01	0.38	3.46	0.03	0.11		8.2	0.23	-0.01	0.14	0.22	-0.11	0.25	0.3	0.08	0.6	0.26	-0.19	0.03	0.06	-0.01	-0.05	0.03	0.02	0.07	0.01	0.14	-0.14	2.19	0.06
8.4	0.06	0.11	0.46	0.71	0.36	0.32	0.67	-0.12	1.49	0.78	0.28	0.22	0.3	0.14	-0.21	0.16	0.01	0.32	0.4	0.17	0.3	3.47	-0.14	0.2		8.4	0.36	0.09	0.22	0.37	0.03	0.2	0.31	0.1	0.5	0.14	-0.15	0	0.19	0	-0.25	0.14	0.07	0.21	0.06	0	-0.18	2.24	-0.06
8.6	0.09	0.02	0.38	0.65	0.22	0.18	0.62	-0.02	1.49	0.8	0.14	0.09	0.25	0.04	-0.12	0.24	0.19	0.27	0.45	0.18	0.33	3.4	0.02	0.08		8.6	0.3	0.12	0.1	0.2	-0.1	0.24	0.17	0.15	0.57	0.17	-0.14	-0.01	-0.01	-0.01	-0.01	0.33	0.14	0.27	-0.05	0.07	-0.25	2.25	0.01
8.8	-0.02	0.19	0.3	0.59	0.26	0.01	0.54	-0.28	1.34	0.67	0.13	0.26	0.29	-0.19	-0.07	0.26	0.16	0.08	0.48	0.15	0.4	3.37	-0.12	0.09		8.8	0.3	0.11	0.18	0.2	-0.04	0.36	0.34	0.03	0.51	0.14	-0.15	-0.05	0.06	0.01	-0.13	0.18	0.16	0.25	-0.09	0.04	-0.24	1.99	-0.07
9	-0.06	0.14	0.32	0.57	0.25	0.2	0.49	-0.2	1.44	0.83	0.19	0.04	0.32	-0.05	-0.07	0.19	0.05	0.29	0.33	0.25	0.4	3.36	-0.12	-0.04		9	0.33	0.11	0.05	0.39	-0.05	0.25	0.2	0.25	0.65	0.11	-0.15	-0.09	-0.06	0.02	-0.08	0.07	0.13	0.25	-0.09	0.14	-0.16	1.95	-0.13
9.2	-0.09	0.11	0.36	0.41	0.21	0.18	0.53	-0.25	1.42	0.89	0.14	0.13	0.26	-0.08	-0.23	0.16	0.04	0.12	0.46	0.04	0.5	3.23	-0.12	0.22		9.2	0.38	0.05	0.21	0.29	0	0.16	0.2	0.07	0.51	0.05	-0.17	-0.27	0.02	0.06	-0.15	0.1	0.23	0.26	-0.05	0.12	-0.07	1.91	-0.23
9.4	0.05	0.15	0.33	0.57	0.3	0.06	0.49	-0.25	1.44	0.82	0.03	0.28	0.27	-0.12	-0.12	0.22	0.02	0.1	0.44	0.21	0.55	3.37	-0.13	0.32		9.4	0.31	0.14	0.05	0.2	-0.03	0.12	0.27	0.17	0.58	0.11	-0.17	-0.24	-0.09	0.06	0.02	0.15	0.03	0.14	-0.05	0.16	-0.11	1.97	-0.18
9.6	0.03	0.11	0.39	0.63	0.23	0.22	0.37	-0.02	1.53	0.68	0.06	0.16	0.2	-0.21	-0.31	0.19	0	0.23	0.19	0.06	0.54	3.29	-0.1	0.11		9.6	0.4	0.16	0.09	0.2	-0.02	0.13	0.36	0.09	0.47	0.02	-0.21	-0.32	-0.15	-0.02	0.04	0.18	0.13	0.29	-0.02	0.19	-0.24	1.89	-0.18
9.8	0.13	-0.01	0.27	0.51	0.12	0.05	0.42	-0.18	1.61	0.68	0.09	0.07	0.17	-0.21	-0.2	0.31	0.07	0.2	0.17	-0.13	0.64	3.21	-0.02	0.19		9.8	0.28	0.16	0.03	0.18	0.07	0.28	0.33	0.25	0.52	0.16	-0.18	-0.3	-0.01	-0.02	0.01	0.24	0.15	0.26	-0.03	0.18	-0.09	1.83	-0.12
10	0.04	-0.02	0.25	0.43	0.34	-0.07	0.35	-0.1	1.59	0.68	0.14	0.2	0.26	-0.06	-0.2	0.23	0.03	0.18	0.19	-0.12	0.49	3.09	-0.12	0.13		10	0.22	0.19	0.11	0.19	0.06	0.19	0.29	0.17	0.52	0.23	-0.17	-0.49	-0.09	-0.01	0	0.31	0.21	0.22	-0.11	0.19	0.06	1.74	-0.02
10.2	0.03	0.15	0.27	0.48	0.32	-0.05	0.33	-0.01	1.62	0.82	0.05	0.24	0.25	-0.31	-0.31	0.16	-0.16	0.19	0.2	0.03	0.64	3.13	0.13	0.26		10.2	0.26	0.24	0.15	0.24	-0.14	0.31	0.19	-0.01	0.53	0.15	-0.15	-0.21	-0.01	0.01	0.07	0.13	0.09	0.21	-0.08	0.24	0.03	1.73	-0.06
10.4	-0.03	0.03	0.39	0.46	0.44	-0.02	0.22	-0.2	1.39	0.78	0.15	0.27	0.2	-0.18	-0.34	0.18	-0.07	0.25	0.38	-0.15	0.53	3.17	0.15	0.19		10.4	0.24	0.18	0.06	0.29	-0.09	0.34	0.27	0.09	0.7	0.01	-0.11	-0.35	0.08	-0.02	0.16	0.1	0.1	0.1	-0.04	0.09	0.01	1.77	-0.06
10.6	-0.07	-0.01	0.45	0.39	0.21	-0.01	0.27	-0.15	1.46	0.75	-0.03	0.1	0.25	-0.29	-0.2	0.12	-0.04	0.19	0.43	-0.12	0.58	2.92	0.2	0.09		10.6	0.2	0.24	0.08	0.23	-0.02	0.3	0.18	0.16	0.54	0.11	-0.17	-0.31	0.04	0.07	0.09	0.05	0.14	0.12	-0.07	0.26	-0.09	1.8	-0.03
10.8	-0.14	0.01	0.31	0.39	0.11	0.03	0.31	-0.07	1.39	0.54	0.05	0.19	0.34	-0.2	-0.28	0.31	-0.27	0.2	0.34	-0.09	0.49	2.88	-0.01	0.1		10.8	0.16	0.13	0.16	0.32	-0.07	0.21	0.18	0.15	0.59	0.16	-0.21	-0.28	-0.02	0.01	0.05	0.2	0.14	0.11	-0.07	0.34	-0.01	1.7	-0.05
11	-0.17	0.02	0.29	0.39	0.12	-0.22	0.25	-0.12	1.5	0.56	0.1	0.06	0.15	-0.27	-0.17	0.33	-0.24	0.31	0.28	-0.18	0.54	2.83	0.1	0.09		11	0.16	0.21	0.11	0.23	0	0.2	0.29	0.2	0.68	0.11	-0.01	-0.31	-0.04	0.01	-0.05	0.17	0.14	0.08	-0.19	0.21	-0.04	1.64	-0.12
11.2	-0.25	-0.06	0.49	0.51	0.28	-0.09	0.16	-0.16	1.26	0.72	0.02	0.07	0.13	-0.23	-0.14	0.31	-0.18	0.05	0.34	-0.03	0.64	3.01	0.19	0.1		11.2	0.12	0.23	0.2	0.21	0.05	0.21	0.16	0.14	0.56	0.13	-0.06	-0.31	0.04	0.08	0.13	0.2	0.16	0.03	0.08	0.18	-0.01	1.7	-0.05
11.4	-0.14	-0.12	0.52	0.31	0.17	-0.1	0.26	-0.16	1.22	0.54	-0.09	0.16	0.1	-0.13	-0.06	0.21	-0.19	0.16	0.32	-0.14	0.53	2.97	0.2	0.14		11.4	0.26	0.25	0.14	0.2	-0.03	0.21	0.16	0.12	0.68	0.09	-0.28	-0.23	-0.02	0.02	0.12	0.17	0.19	0.04	-0.09	0.3	0.09	1.6	0
11.6	-0.19	-0.15	0.27	0.36	0.27	-0.23	0.33	-0.19	1.4	0.68	-0.08	0.08	0.15	-0.34	-0.29	0.17	-0.15	-0.02	0.22	-0.16	0.53	3.01	0.12	0.12		11.6	0.39	0.2	0.25	0.28	-0.09	0.33	0.27	0.21	0.68	0.18	-0.11	-0.14	-0.04	0.01	0.17	0.16	0.23	0.23	-0.08	0.32	0	1.56	-0.01
11.8	-0.16	-0.02	0.45	0.28	0.35	-0.14	0.25	-0.12	1.23	0.59	-0.05	0.18	0.12	-0.14	-0.16	0.26	-0.1	0.03	0.28	-0.22	0.61	2.83	0.21	0.18		11.8	0.47	0.35	0.21	0.2	-0.09	0.35	0.29	0.01	0.54	0.14	0.06	-0.13	0.02	-0.02	-0.04	0.08	0.21	0.15	-0.08	0.4	0.06	1.71	-0.03
12	-0.13	0.01	0.33	0.32	0.19	-0.1	0.26	-0.1	1.31	0.69	-0.18	0.11	0.15	-0.14	-0.23	0.14	-0.07	0.12	0.21	-0.23	0.5	2.8	0.27	-0.05		12	0.53	0.21	0.16	0.32	0	0.28	0.13	0.09	0.54	0.21	0.11	-0.13	0.12	-0.03	0.02	0.24	0.21	0.13	-0.01	0.3	-0.07	1.57	-0.13
12.2	-0.03	-0.05	0.35	0.39	0.17	-0.15	0.23	-0.09	1.22	0.65	-0.08	0.04	-0.02	-0.28	-0.31	0.17	-0.15	0.16	0.26	-0.11	0.34	2.73	0.22	-0.16		12.2	0.38	0.16	0.31	0.27	0	0.33	0.08	0.02	0.54	0.06	0.06	-0.05	0.1	0.17	-0.02	0.16	0.24	0.26	-0.06	0.32	0.05	1.63	0.01
12.4	-0.13	0.12	0.34	0.47	0.15	-0.11	0.1	-0.04	1.37	0.64	-0.19	0.11	0.14	-0.2	-0.29	0.15	-0.27	-0.18	0.14	-0.18	0.52	2.69	-0.02	0.06		12.4	0.3	0.29	0.11	0.35	-0.02	0.33	0.22	0.18	0.5	0.16	0.03	-0.06	0.12	0.18	0.08	0.25	0.19	0.33	-0.17	0.32	-0.15	1.51	-0.14
12.6	-0.03	0.05	0.37	0.25	0.28	-0.24	0.06	0.02	1.35	0.62	-0.14	0.1	0.02	-0.22	-0.25	0.14	-0.16	-0.19	0.15	-0.13	0.42	2.54	0.09	0.02		12.6	0.27	0.13	0.12	0.35	0.06	0.41	0.08	0.23	0.55	0.12	-0.06	-0.12	0.01	0.04	0.03	0.27	0.22	0.24	0.01	0.33	-0.04	1.55	-0.05
12.8	-0.14	0.11	0.46	0.18	0.21	-0.27	0.08	-0.09	1.24	0.62	0	0.09	0.1	-0.25	-0.09	0.11	-0.06	-0.27	0.17	-0.16	0.34	2.7	0.03	0.02		12.8	0.22	0.21	-0.01	0.42	-0.1	0.44	0.24	0.13	0.64	0.03	0.01	-0.01	0.06	0.03	-0.02	0.21	0.14	0.2	0.03	0.37	0.11	1.37	0.03
13	-0.09	0	0.38	0.27	0.04	-0.33	0.04	-0.06	1.21	0.49	-0.04	0.04	-0.05	-0.31	-0.26	0.15	-0.37	-0.26	0.2	-0.05	0.27	2.44	-0.24	-0.02		13	0.21	0.26	0.14	0.39	0.04	0.46	0.18	0.05	0.58	0.02	0.08	0.04	0.18	0.07	0.01	0.28	0.27	0.24	0	0.4	0.04	1.42	-0.12
13.2	-0.07	-0.01	0.4	0.33	-0.19	-0.4	-0.03	-0.09	1.22	0.54	0	-0.01	0.07	-0.19	-0.21	0.22	-0.18	-0.23	0.1	-0.14	0.26	2.55	-0.01	0.08		13.2	0.19	0.3	0.16	0.19	-0.08	0.38	0.09	0.18	0.51	0.02	0.05	-0.13	0.21	0.16	0.03	0.22	0.27	0.27	0	0.31	0	1.37	-0.03
13.4	-0.12	-0.03	0.27	0.12	-0.11	-0.36	0.11	-0.09	1.26	0.47	-0.07	0.04	-0.02	-0.05	-0.39	0.09	-0.25	-0.3	0.19	0.08	0.42	2.41	-0.02	0.14		13.4	0.26	0.27	0.2	0.29	0	0.34	0.08	0.1	0.67	0.07	0.02	0.08	0.08	0.19	0.2	0.34	0.14	0.21	0.06	0.39	0	1.23	-0.05
13.6	-0.09	-0.09	0.27	0.16	0.03	-0.42	0.03	-0.1	1.37	0.59	0.01	0.03	0.08	-0.2	-0.29	0.08	-0.25	-0.19	0.13	-0.16	0.51	2.48	0.02	0		13.6	0.33	0.21	0.16	0.38	0.06	0.46	0.15	0.07	0.52	0.17	0.04	-0.02	0.21	0.26	0.09	0.33	0.24	0.19	0.05	0.37	0.18	1.26	-0.12
13.8	-0.03	-0.07	0.42	0.23	-0.12	-0.48	-0.13	-0.28	1.14	0.44	-0.04	0.06	0.04	-0.16	-0.22	0	-0.13	-0.35	0.32	-0.1	0.28	2.35	-0.06	0		13.8	0.21	0.22	0.24	0.42	0.16	0.34	0.11	0.09	0.6	0.1	0	-0.04	0.21	0.12	0.08	0.36	0.24	0.17	0.06	0.42	0.18	1.28	-0.01
14	0.01	-0.09	0.34	0.14	-0.13	-0.29	-0.17	-0.22	1.25	0.48	0.06	0.04	0.08	-0.09	-0.24	-0.01	-0.13	-0.24	0.27	-0.27	0.22	2.39	-0.15	-0.12		14	0.27	0.24	0.32	0.42	0.17	0.39	0.34	-0.04	0.74	0	-0.08	0.09	0.14	0.16	0.05	0.32	0.31	0.17	0.09	0.32	0.14	1.13	-0.06
14.2	-0.02	-0.17	0.39	0.02	-0.29	-0.33	-0.1	-0.29	1.09	0.49	-0.08	0.05	0.12	-0.26	-0.23	-0.02	-0.12	-0.31	0.1	-0.31	0.31	2.18	-0.1	-0.11		14.2	0.25	0.09	0.26	0.37	0.14	0.5	0.12	0.03	0.76	0.13	0.09	-0.06	0.07	0.22	0.17	0.3	0.16	0.17	-0.04	0.3	0.16	1.23	0.06
14.4	-0.21	-0.08	0.29	0.02	-0.17	-0.5	-0.06	-0.25	1.24	0.63	0.06	0.02	-0.01	-0.21	-0.24	0.05	-0.24	-0.27	0.17	-0.22	0.32	2.18	-0.1	-0.21		14.4	0.12	0.11	0.31	0.28	0.16	0.48	0.12	0.17	0.67	0.1	0.11	-0.06	-0.02	0.25	0.02	0.21	0.17	0.28	0.06	0.34	0.14	1.28	-0.06
14.6	-0.09	-0.11	0.13	0.04	-0.21	-0.33	-0.01	-0.29	1.09	0.51	-0.11	-0.07	0.1	-0.32	-0.2	0.12	-0.31	-0.27	0.22	-0.09	0.39	2.17	-0.05	-0.14		14.6	0.24	0.19	0.16	0.27	0.16	0.59	0.08	0.06	0.66	0.26	-0.01	-0.04	0.11	0.13	0.22	0.22	0.17	0.15	-0.03	0.3	0.13	1.21	-0.02
14.8	-0.09	-0.23	0.2	-0.28	-0.36	-0.28	0.07	-0.25	1.06	0.5	-0.06	0.01	0.06	-0.21	-0.07	0.06	-0.46	-0.45	0.17	-0.17	0.34	1.98	-0.25	-0.17		14.8	0.27	0.16	0.23	0.48	0.24	0.49	0.09	-0.03	0.62	0.3	0.08	-0.02	0.07	0.11	0.11	0.3	0.18	0.3	0.07	0.25	0.13	1.15	-0.02
15	-0.18	-0.23	0.26	-0.02	-0.1	-0.26	0	-0.24	1.2	0.58	-0.05	0.09	0.2	-0.45	-0.22	0.14	-0.44	-0.47	0.12	-0.2	0.37	1.88	-0.07	-0.16		15	0.22	0.19	0.11	0.44	0.17	0.53	0.21	0.04	0.67	0.35	0.19	0.03	0.15	0.17	0.2	0.18	0.22	0.24	0.09	0.16	0.1	1.13	-0.08
15.2	-0.17	-0.24	0.19	-0.05	-0.12	-0.31	0.2	-0.22	1.28	0.37	0.06	0.06	0.07	-0.28	-0.18	0.1	-0.47	-0.53	-0.03	-0.24	0.42	1.89	-0.2	-0.12		15.2	0.13	0.3	0.18	0.39	0.24	0.45	0.09	-0.05	0.59	0.24	0.11	0.09	0.17	0.14	0.01	0.31	0.08	0.18	-0.09	0.31	0.16	1.2	0.08
15.4	-0.25	-0.14	0.11	-0.05	-0.16	-0.32	0.11	-0.28	1.22	0.28	-0.05	0.03	0.18	-0.2	-0.23	0.14	-0.35	-0.6	0.11	-0.25	0.3	1.85	-0.19	-0.2		15.4	0.19	0.21	0.1	0.41	0.19	0.39	0.17	0.03	0.54	0.28	0	0.04	0.18	0.2	0.11	0.21	0.16	0.17	0.11	0.18	0.06	1.15	-0.01
15.6	-0.4	-0.1	0.31	-0.19	-0.14	-0.14	0.09	-0.33	1.15	0.26	-0.07	0	0.07	-0.26	-0.25	0.01	-0.27	-0.6	-0.03	-0.28	0.3	2	-0.36	-0.23		15.6	0.19	0.19	0.11	0.45	0.32	0.45	0.15	0.08	0.57	0.13	0.02	0.13	0.08	0.21	0.09	0.15	0.14	0.3	-0.04	0.39	0.26	1.17	0.07
15.8	-0.36	-0.17	0.21	-0.11	0	-0.39	0.07	-0.37	1.27	0.24	-0.08	-0.02	-0.05	-0.39	-0.15	0.1	-0.21	-0.68	-0.1	-0.3	0.29	1.84	-0.14	-0.17		15.8	0.19	0.26	0.05	0.42	0.24	0.47	0.08	0.17	0.61	0.14	-0.09	-0.01	0.09	0.14	0.12	0.31	0.23	0.31	0.11	0.27	0.22	1.04	0.08
16	-0.34	-0.14	0.13	-0.09	-0.07	-0.22	-0.07	-0.33	1.29	0.26	-0.19	0.01	-0.08	-0.26	-0.32	0.05	-0.31	-0.64	0.02	-0.2	0.36	1.89	-0.41	-0.26		16	0.33	0.24	0.08	0.53	0.29	0.44	-0.07	0.06	0.52	0.21	0.01	0.15	0.14	0.15	0.08	0.21	0.05	0.28	0.12	0.39	0.15	1.21	0
16.2	-0.37	-0.21	0.14	-0.17	-0.13	-0.18	-0.18	-0.53	1.3	0.19	-0.26	-0.15	-0.07	-0.27	-0.41	-0.02	-0.37	-0.62	0.05	-0.3	0.31	1.73	-0.19	-0.16		16.2	0.21	0.25	0.18	0.42	0.23	0.47	0.04	0	0.37	0.21	0.07	0.16	0.17	0.12	0.22	0.23	0.27	0.34	0.14	0.4	0.21	1.13	-0.06
16.4	-0.41	-0.37	0.37	-0.19	-0.1	-0.18	-0.29	-0.61	1.27	0.31	-0.29	-0.1	-0.11	-0.21	-0.4	0.03	-0.41	-0.66	0.02	-0.49	0.34	1.83	-0.18	-0.06		16.4	0.14	0.18	0.16	0.39	0.28	0.47	0.03	-0.03	0.52	0.22	0.07	0.05	0.1	0.19	0.19	0.24	0.35	0.31	0.11	0.39	0.26	1.19	0.07
16.6	-0.57	-0.27	0.18	-0.2	-0.04	-0.41	-0.41	-0.43	1.3	0.21	-0.05	-0.13	-0.23	-0.38	-0.29	-0.06	-0.32	-0.73	0.06	-0.18	0.34	1.58	-0.24	-0.11		16.6	0.12	0.07	0.3	0.38	0.29	0.47	-0.09	0.1	0.49	0.21	-0.01	0.18	0.11	0.15	0.32	0.32	0.32	0.27	0.21	0.42	0.13	0.93	0
16.8	-0.43	-0.35	0.32	-0.05	-0.31	-0.35	-0.3	-0.55	0.99	0.19	-0.23	-0.04	-0.06	-0.21	-0.39	0.09	-0.28	-0.64	0.06	-0.21	0.32	1.63	-0.21	-0.21		16.8	0.16	0.23	0.18	0.49	0.31	0.42	-0.03	0.05	0.49	0.25	0.06	0.03	0.13	0.14	0.23	0.2	0.35	0.34	0.16	0.41	0.21	0.92	0.05
17	-0.57	-0.38	0.24	-0.16	-0.12	-0.32	-0.22	-0.38	0.95	0.2	-0.33	-0.11	0.02	-0.23	-0.41	0.14	-0.24	-0.72	0.1	-0.22	0.21	1.68	-0.26	-0.11		17	0.07	0.29	0.09	0.34	0.27	0.52	-0.02	0.12	0.51	0.13	0	0.13	0.13	0.17	0.25	0.21	0.19	0.42	0.19	0.54	0.18	1.02	0.11
17.2	-0.48	-0.39	0.15	-0.12	-0.3	-0.33	-0.38	-0.39	0.92	0.24	-0.22	-0.09	-0.21	-0.27	-0.37	0.11	-0.35	-0.74	-0.01	-0.29	0.24	1.74	-0.27	-0.16		17.2	0.07	0.19	0.15	0.47	0.39	0.47	-0.2	0.12	0.31	0.18	0.03	0.14	0.16	0.29	0.14	0.17	0.39	0.33	0.16	0.37	0.24	1	0.06
17.4	-0.45	-0.37	0.25	-0.26	-0.25	-0.33	-0.38	-0.56	0.94	0.11	-0.41	-0.13	-0.1	-0.33	-0.49	0.19	-0.24	-0.86	-0.08	-0.31	0.17	1.62	-0.21	-0.24		17.4	0.09	0.2	0.04	0.56	0.28	0.37	-0.06	0.11	0.5	0.35	-0.05	0.05	0.16	0.15	0.26	0.27	0.39	0.29	0.22	0.44	0.23	0.97	0.19
17.6	-0.54	-0.53	0.26	-0.23	-0.54	-0.44	-0.4	-0.55	0.93	0.13	-0.44	-0.2	-0.17	-0.39	-0.29	0.06	-0.19	-0.71	0	-0.24	0.23	1.63	-0.2	-0.22		17.6	0.01	0.24	0.23	0.55	0.22	0.49	-0.14	0.03	0.52	0.25	0.05	0.07	0.07	0.19	0.25	0.2	0.34	0.26	0.15	0.36	0.17	1.04	0.05
17.8	-0.49	-0.32	0.13	-0.28	-0.29	-0.41	-0.39	-0.54	1	0.02	-0.44	-0.22	-0.06	-0.5	-0.45	0.03	-0.34	-0.81	-0.13	-0.31	0.08	1.58	-0.41	-0.16		17.8	-0.03	0.13	0.15	0.51	0.26	0.44	-0.07	0.15	0.36	0.12	0.13	0.06	0.06	0.08	0.26	0.36	0.31	0.33	0.14	0.45	0.18	1.02	0.04
18	-0.5	-0.37	0.12	-0.12	-0.16	-0.41	-0.61	-0.37	1.04	-0.1	-0.52	-0.4	-0.22	-0.23	-0.44	-0.03	-0.21	-0.71	-0.11	-0.27	0.1	1.52	-0.15	-0.22		18	0.17	0.26	0.31	0.49	0.24	0.54	-0.1	0.13	0.43	0.11	0.07	0.05	0.15	0.1	0.17	0.29	0.23	0.25	0.1	0.43	0.26	1.03	0.15
18.2	-0.39	-0.28	0.18	-0.22	-0.18	-0.36	-0.67	-0.46	1.1	-0.03	-0.37	-0.34	-0.22	-0.46	-0.56	-0.09	-0.22	-0.77	-0.12	-0.23	0.23	1.44	-0.08	-0.33		18.2	0.02	0.13	0.27	0.4	0.23	0.62	-0.08	0.08	0.41	0.2	-0.03	0.07	0.07	0.25	0.22	0.24	0.38	0.31	0.13	0.33	0.35	0.94	0.05
18.4	-0.57	-0.39	0.26	-0.4	-0.12	-0.29	-0.82	-0.26	0.9	-0.03	-0.32	-0.44	-0.36	-0.43	-0.55	-0.03	-0.14	-0.71	-0.21	-0.28	0.1	1.34	-0.3	-0.24		18.4	0.07	0.16	0.28	0.46	0.24	0.56	-0.09	0.01	0.36	0.07	0.09	0.13	0.07	0.22	0.23	0.23	0.28	0.27	0.19	0.28	0.17	0.98	0.04
18.6	-0.44	-0.39	0.02	-0.39	-0.12	-0.4	-0.79	-0.74	0.99	-0.18	-0.25	-0.55	-0.16	-0.35	-0.57	-0.16	-0.39	-0.74	0.02	-0.31	0.07	1.34	-0.32	-0.45		18.6	0	0.09	0.38	0.39	0.28	0.51	-0.03	0.04	0.26	0.15	0.05	0.03	0.02	0.17	0.22	0.38	0.34	0.17	0.2	0.44	0.11	0.93	-0.06
18.8	-0.42	-0.39	0.14	-0.39	0.02	-0.47	-0.78	-0.56	0.84	-0.07	-0.35	-0.32	-0.28	-0.45	-0.74	-0.16	-0.29	-0.67	-0.18	-0.41	0.13	1.43	-0.29	-0.37		18.8	0.07	0.22	0.25	0.34	0.24	0.54	0.04	0.04	0.34	0.1	0.14	0.02	0.14	0.21	0.15	0.3	0.3	0.3	0.05	0.39	0.22	0.99	0.14
19	-0.44	-0.51	0.13	-0.65	-0.11	-0.53	-0.97	-0.45	0.73	-0.24	-0.41	-0.41	-0.3	-0.56	-0.52	-0.18	-0.43	-0.65	-0.1	-0.38	0.08	1.39	-0.28	-0.29		19	-0.14	0.1	0.28	0.33	0.26	0.58	0.02	0.01	0.45	0.14	0.08	0.02	0.09	0.25	0.14	0.22	0.3	0.2	0.16	0.47	0.21	0.98	0.09
19.2	-0.5	-0.68	0.07	-0.49	-0.11	-0.58	-0.74	-0.57	0.88	-0.02	-0.35	-0.34	-0.4	-0.54	-0.82	-0.24	-0.41	-0.55	-0.2	-0.34	0.14	1.48	-0.31	-0.45		19.2	0.02	0.17	0.15	0.42	0.21	0.53	0.01	0.01	0.39	0.12	0.02	0.03	0.07	0.2	0.29	0.28	0.26	0.18	0.08	0.39	0.17	0.94	0.07
19.4	-0.56	-0.73	0.11	-0.44	-0.07	-0.49	-0.93	-0.72	0.85	-0.08	-0.65	-0.4	-0.32	-0.56	-0.69	-0.25	-0.45	-0.61	-0.17	-0.36	0.12	1.3	-0.38	-0.45		19.4	0.01	0.29	0.27	0.28	0.17	0.53	-0.09	0.15	0.5	0.1	0.06	0.02	-0.05	0.14	0.22	0.26	0.34	0.13	0.07	0.36	0.15	0.97	0.04
19.6	-0.43	-0.7	0.06	-0.58	-0.17	-0.53	-0.81	-0.62	0.64	-0.08	-0.49	-0.28	-0.38	-0.57	-0.77	-0.28	-0.46	-0.6	-0.35	-0.55	0.01	1.45	-0.56	-0.45		19.6	-0.01	0.14	0.25	0.45	0.25	0.5	-0.08	-0.01	0.42	0.16	-0.11	0.15	-0.01	0.12	0.13	0.17	0.42	0.22	0.12	0.43	0.21	0.99	0.06
19.8	-0.65	-0.7	0.02	-0.67	-0.21	-0.48	-0.84	-0.79	0.77	-0.2	-0.46	-0.47	-0.31	-0.49	-0.74	-0.23	-0.39	-0.61	-0.33	-0.64	-0.01	1.48	-0.42	-0.4		19.8	0.04	0.18	0.41	0.26	0.26	0.63	-0.11	0	0.44	0.16	-0.06	0.24	0.02	0.2	0.22	0.24	0.38	0.19	0.05	0.3	0.21	0.95	0.15
[truncated: 51 more columns]

## Sheet: H.BroadPanel_intersp_comparison
Statistical analysis of transcuticular calcium imaging responses, comparison between the four OR11 receptors responses to the broad Vareschi (1971) panel (Figure 3B)
Table Analyzed	All_Data_per_indiv
Two-way RM ANOVA	Matching: Stacked
Assume sphericity?	No
Alpha	0.05
Source of Variation	% of total variation	P value	P value summary	Significant?	Geisser-Greenhouse's epsilon
Row Factor x Column Factor	6.443	<0,0001	****	Yes
Row Factor	58.98	<0,0001	****	Yes	0.177
Column Factor	1.733	0.0104	*	Yes
Subject	5.859	<0,0001	****	Yes
ANOVA table	SS	DF	MS	F (DFn, DFd)	P value
Row Factor x Column Factor	129.8	69	1.881	F (69, 989) = 3,329	P<0,0001
Row Factor	1188	23	51.64	F (4,072, 175,1) = 91,40	P<0,0001
Column Factor	34.9	3	11.63	F (3, 43) = 4,240	P=0,0104
Subject	118	43	2.744	F (43, 989) = 4,856	P<0,0001
Residual	558.8	989	0.565
Data summary
Number of columns (Column Factor)	4
Number of rows (Row Factor)	24
Number of subjects (Subject)	47
Number of missing values	0
Within each row, compare columns (simple effects within rows)
Number of families	24
Number of comparisons per family	6
Alpha	0.05
Tukey's multiple comparisons test	Mean Diff,	95,00% CI of diff,	Below threshold?	Summary	Adjusted P Value
9-ODA
A.cerana vs. A. mellifera	-0.01469	-3,232 to 3,203	No	ns	>0,9999
A.cerana vs. A. dorsata	-2.029	-4,280 to 0,2214	No	ns	0.0862
A.cerana vs. A.florea	1.623	-0,4790 to 3,725	No	ns	0.1651
A. mellifera vs. A. dorsata	-2.014	-5,099 to 1,070	No	ns	0.2849
A. mellifera vs. A.florea	1.638	-1,358 to 4,633	No	ns	0.4253
A. dorsata vs. A.florea	3.652	1,839 to 5,465	Yes	****	<0,0001
undecanoic acid
A.cerana vs. A. mellifera	0.3534	-0,4199 to 1,127	No	ns	0.5902
A.cerana vs. A. dorsata	-0.1064	-0,7489 to 0,5362	No	ns	0.9619
A.cerana vs. A.florea	0.1239	-0,5437 to 0,7916	No	ns	0.9506
A. mellifera vs. A. dorsata	-0.4598	-1,062 to 0,1420	No	ns	0.1709
A. mellifera vs. A.florea	-0.2295	-0,8607 to 0,4017	No	ns	0.7407
A. dorsata vs. A.florea	0.2303	-0,1866 to 0,6472	No	ns	0.4303
tridecanoic acid
A.cerana vs. A. mellifera	0.1759	-0,4376 to 0,7895	No	ns	0.8439
A.cerana vs. A. dorsata	-0.009091	-0,6847 to 0,6665	No	ns	>0,9999
A.cerana vs. A.florea	0.1828	-0,4018 to 0,7674	No	ns	0.7927
A. mellifera vs. A. dorsata	-0.185	-0,7043 to 0,3342	No	ns	0.7485
A. mellifera vs. A.florea	0.006859	-0,3387 to 0,3524	No	ns	>0,9999
A. dorsata vs. A.florea	0.1919	-0,2880 to 0,6717	No	ns	0.6565
trans-3-hexenoic acid
A.cerana vs. A. mellifera	0.3923	-0,1576 to 0,9422	No	ns	0.2162
A.cerana vs. A. dorsata	0.06818	-0,5140 to 0,6504	No	ns	0.9872
A.cerana vs. A.florea	0.3383	-0,2538 to 0,9305	No	ns	0.4002
A. mellifera vs. A. dorsata	-0.3241	-0,7688 to 0,1205	No	ns	0.2071
A. mellifera vs. A.florea	-0.05397	-0,5134 to 0,4055	No	ns	0.9875
A. dorsata vs. A.florea	0.2702	-0,2325 to 0,7728	No	ns	0.4563
trans-2-hexenoic acid
A.cerana vs. A. mellifera	0.1418	-1,417 to 1,701	No	ns	0.9941
A.cerana vs. A. dorsata	-1.488	-2,936 to -0,04033	Yes	*	0.0428
A.cerana vs. A.florea	1.363	0,009133 to 2,716	Yes	*	0.0483
A. mellifera vs. A. dorsata	-1.63	-2,895 to -0,3652	Yes	**	0.0085
A. mellifera vs. A.florea	1.221	0,08319 to 2,358	Yes	*	0.033
A. dorsata vs. A.florea	2.851	1,912 to 3,790	Yes	****	<0,0001
trans-2-hexenal
A.cerana vs. A. mellifera	0.2085	-0,5579 to 0,9748	No	ns	0.8643
A.cerana vs. A. dorsata	-0.5691	-1,124 to -0,01438	Yes	*	0.0432
A.cerana vs. A.florea	0.3175	-0,5825 to 1,217	No	ns	0.7381
A. mellifera vs. A. dorsata	-0.7776	-1,600 to 0,04517	No	ns	0.0682
A. mellifera vs. A.florea	0.109	-0,9451 to 1,163	No	ns	0.9915
A. dorsata vs. A.florea	0.8866	-0,05664 to 1,830	No	ns	0.0695
trans-2-hexen-1-ol
A.cerana vs. A. mellifera	-0.005105	-0,7721 to 0,7619	No	ns	>0,9999
A.cerana vs. A. dorsata	-0.17	-0,8996 to 0,5596	No	ns	0.9073
A.cerana vs. A.florea	-0.1923	-1,161 to 0,7760	No	ns	0.9443
A. mellifera vs. A. dorsata	-0.1649	-0,7182 to 0,3885	No	ns	0.8402
A. mellifera vs. A.florea	-0.1872	-1,060 to 0,6855	No	ns	0.9287
A. dorsata vs. A.florea	-0.02235	-0,8643 to 0,8196	No	ns	0.9998
sulcatone
A.cerana vs. A. mellifera	0.8421	-0,4736 to 2,158	No	ns	0.3013
A.cerana vs. A. dorsata	0.4618	-0,8946 to 1,818	No	ns	0.7732
A.cerana vs. A.florea	0.8286	-0,4877 to 2,145	No	ns	0.314
A. mellifera vs. A. dorsata	-0.3803	-1,453 to 0,6928	No	ns	0.7583
A. mellifera vs. A.florea	-0.01346	-1,024 to 0,9970	No	ns	>0,9999
A. dorsata vs. A.florea	0.3668	-0,7076 to 1,441	No	ns	0.7767
propionic acid
A.cerana vs. A. mellifera	0.5085	-0,4614 to 1,478	No	ns	0.466
A.cerana vs. A. dorsata	0.05727	-0,8693 to 0,9839	No	ns	0.9979
A.cerana vs. A.florea	0.2283	-0,8195 to 1,276	No	ns	0.9276
A. mellifera vs. A. dorsata	-0.4512	-1,091 to 0,1886	No	ns	0.2327
A. mellifera vs. A.florea	-0.2801	-1,118 to 0,5582	No	ns	0.7887
A. dorsata vs. A.florea	0.1711	-0,6098 to 0,9520	No	ns	0.924
2-oxovaleric acid
A.cerana vs. A. mellifera	0.1889	-1,404 to 1,782	No	ns	0.9872
A.cerana vs. A. dorsata	0.49	-0,8228 to 1,803	No	ns	0.6911
A.cerana vs. A.florea	0.8561	-0,4936 to 2,206	No	ns	0.2959
A. mellifera vs. A. dorsata	0.3011	-0,8796 to 1,482	No	ns	0.8808
A. mellifera vs. A.florea	0.6672	-0,5611 to 1,895	No	ns	0.4373
A. dorsata vs. A.florea	0.3661	-0,2989 to 1,031	No	ns	0.4301
2-oxooctanoic acid
A.cerana vs. A. mellifera	0.105	-0,9383 to 1,148	No	ns	0.9921
A.cerana vs. A. dorsata	0.08455	-0,6779 to 0,8470	No	ns	0.9886
A.cerana vs. A.florea	0.4077	-0,4054 to 1,221	No	ns	0.5093
A. mellifera vs. A. dorsata	-0.02049	-0,9497 to 0,9087	No	ns	>0,9999
A. mellifera vs. A.florea	0.3027	-0,6656 to 1,271	No	ns	0.8163
A. dorsata vs. A.florea	0.3232	-0,3002 to 0,9465	No	ns	0.4844
myristic acid
A.cerana vs. A. mellifera	0.0258	-0,4331 to 0,4847	No	ns	0.9986
A.cerana vs. A. dorsata	-0.01273	-0,3716 to 0,3462	No	ns	0.9996
A.cerana vs. A.florea	0.2344	-0,1809 to 0,6497	No	ns	0.4144
A. mellifera vs. A. dorsata	-0.03853	-0,4692 to 0,3921	No	ns	0.9942
A. mellifera vs. A.florea	0.2086	-0,2666 to 0,6838	No	ns	0.6233
A. dorsata vs. A.florea	0.2471	-0,1347 to 0,6289	No	ns	0.2963
methyl-pentanoic acid
A.cerana vs. A. mellifera	0.2617	-0,3167 to 0,8401	No	ns	0.5708
A.cerana vs. A. dorsata	0.1545	-0,4653 to 0,7744	No	ns	0.8934
A.cerana vs. A.florea	0.2926	-0,3107 to 0,8958	No	ns	0.5278
A. mellifera vs. A. dorsata	-0.1071	-0,5305 to 0,3162	No	ns	0.8901
A. mellifera vs. A.florea	0.0309	-0,3581 to 0,4198	No	ns	0.996
A. dorsata vs. A.florea	0.138	-0,3259 to 0,6020	No	ns	0.8392
lauric acid
A.cerana vs. A. mellifera	0.0679	-0,6752 to 0,8110	No	ns	0.9933
A.cerana vs. A. dorsata	0.2264	-0,4871 to 0,9399	No	ns	0.7792
A.cerana vs. A.florea	0.3355	-0,3837 to 1,055	No	ns	0.5321
A. mellifera vs. A. dorsata	0.1585	-0,2061 to 0,5230	No	ns	0.6171
A. mellifera vs. A.florea	0.2676	-0,1145 to 0,6498	No	ns	0.2367
A. dorsata vs. A.florea	0.1092	-0,1595 to 0,3779	No	ns	0.6725
isovaleric acid
A.cerana vs. A. mellifera	-0.03755	-0,4666 to 0,3915	No	ns	0.9947
A.cerana vs. A. dorsata	0.03909	-0,2934 to 0,3716	No	ns	0.9872
A.cerana vs. A.florea	0.1934	-0,1397 to 0,5265	No	ns	0.3884
A. mellifera vs. A. dorsata	0.07664	-0,3350 to 0,4883	No	ns	0.9527
A. mellifera vs. A.florea	0.231	-0,1813 to 0,6432	No	ns	0.418
A. dorsata vs. A.florea	0.1543	-0,1517 to 0,4603	No	ns	0.5098
HVA
A.cerana vs. A. mellifera	0.01937	-0,5030 to 0,5418	No	ns	0.9996
A.cerana vs. A. dorsata	0.06273	-0,2948 to 0,4203	No	ns	0.9574
A.cerana vs. A.florea	0.1017	-0,2598 to 0,4633	No	ns	0.8529
A. mellifera vs. A. dorsata	0.04336	-0,4292 to 0,5159	No	ns	0.9934
A. mellifera vs. A.florea	0.08237	-0,3930 to 0,5577	No	ns	0.9591
A. dorsata vs. A.florea	0.03902	-0,2143 to 0,2923	No	ns	0.9728
HOB
A.cerana vs. A. mellifera	-0.1488	-1,032 to 0,7346	No	ns	0.964
A.cerana vs. A. dorsata	0.2582	-0,2432 to 0,7595	No	ns	0.4558
A.cerana vs. A.florea	0.1277	-0,4584 to 0,7139	No	ns	0.9278
A. mellifera vs. A. dorsata	0.407	-0,4043 to 1,218	No	ns	0.4808
A. mellifera vs. A.florea	0.2765	-0,5806 to 1,134	No	ns	0.7977
A. dorsata vs. A.florea	-0.1305	-0,5551 to 0,2942	No	ns	0.8118
hexanoic acid
A.cerana vs. A. mellifera	-0.07014	-1,205 to 1,065	No	ns	0.9981
A.cerana vs. A. dorsata	0.07818	-0,7019 to 0,8582	No	ns	0.991
A.cerana vs. A.florea	0.2141	-0,5720 to 1,000	No	ns	0.8586
A. mellifera vs. A. dorsata	0.1483	-0,8454 to 1,142	No	ns	0.9721
A. mellifera vs. A.florea	0.2842	-0,7140 to 1,283	No	ns	0.844
A. dorsata vs. A.florea	0.1359	-0,3124 to 0,5842	No	ns	0.8324
heptanoic acid
A.cerana vs. A. mellifera	-0.0007692	-0,7500 to 0,7485	No	ns	>0,9999
A.cerana vs. A. dorsata	-0.8391	-1,790 to 0,1123	No	ns	0.0954
A.cerana vs. A.florea	0.2842	-0,3350 to 0,9033	No	ns	0.5324
A. mellifera vs. A. dorsata	-0.8383	-1,756 to 0,07940	No	ns	0.0804
A. mellifera vs. A.florea	0.2849	-0,2498 to 0,8197	No	ns	0.4315
A. dorsata vs. A.florea	1.123	0,2921 to 1,954	Yes	**	0.0089
cVA
A.cerana vs. A. mellifera	0.1205	-0,7417 to 0,9827	No	ns	0.9796
A.cerana vs. A. dorsata	0.44	-0,2411 to 1,121	No	ns	0.2652
A.cerana vs. A.florea	0.389	-0,2985 to 1,077	No	ns	0.3742
A. mellifera vs. A. dorsata	0.3195	-0,3339 to 0,9729	No	ns	0.502
A. mellifera vs. A.florea	0.2685	-0,3930 to 0,9300	No	ns	0.6505
A. dorsata vs. A.florea	-0.05098	-0,2854 to 0,1835	No	ns	0.9275
cis-2-hexenol
A.cerana vs. A. mellifera	0.02762	-0,7125 to 0,7678	No	ns	0.9996
A.cerana vs. A. dorsata	0.18	-0,3649 to 0,7249	No	ns	0.7793
A.cerana vs. A.florea	0.05955	-0,7388 to 0,8579	No	ns	0.9967
A. mellifera vs. A. dorsata	0.1524	-0,4941 to 0,7988	No	ns	0.9058
A. mellifera vs. A.florea	0.03192	-0,8286 to 0,8924	No	ns	0.9996
A. dorsata vs. A.florea	-0.1205	-0,8393 to 0,5984	No	ns	0.961
butyric acid
A.cerana vs. A. mellifera	0.7075	-0,4803 to 1,895	No	ns	0.3511
A.cerana vs. A. dorsata	0.3873	-0,7761 to 1,551	No	ns	0.7683
A.cerana vs. A.florea	0.7078	-0,4665 to 1,882	No	ns	0.3377
A. mellifera vs. A. dorsata	-0.3202	-1,018 to 0,3779	No	ns	0.5881
A. mellifera vs. A.florea	0.0003205	-0,7232 to 0,7239	No	ns	>0,9999
A. dorsata vs. A.florea	0.3205	-0,3450 to 0,9861	No	ns	0.5473
9-HDA
A.cerana vs. A. mellifera	-0.0214	-0,5674 to 0,5246	No	ns	0.9995
A.cerana vs. A. dorsata	-0.09273	-0,5922 to 0,4068	No	ns	0.9499
A.cerana vs. A.florea	0.2059	-0,3090 to 0,7208	No	ns	0.6745
A. mellifera vs. A. dorsata	-0.07133	-0,4880 to 0,3453	No	ns	0.9631
A. mellifera vs. A.florea	0.2273	-0,2104 to 0,6650	No	ns	0.4887
A. dorsata vs. A.florea	0.2986	-0,06710 to 0,6644	No	ns	0.1357
2-propanol
A.cerana vs. A. mellifera	-0.03741	-0,4892 to 0,4144	No	ns	0.9956
A.cerana vs. A. dorsata	0.14	-0,2224 to 0,5024	No	ns	0.6736
A.cerana vs. A.florea	-0.2007	-0,6968 to 0,2954	No	ns	0.6765
A. mellifera vs. A. dorsata	0.1774	-0,1736 to 0,5285	No	ns	0.4867
A. mellifera vs. A.florea	-0.1633	-0,6550 to 0,3285	No	ns	0.7935
A. dorsata vs. A.florea	-0.3407	-0,7559 to 0,07456	No	ns	0.1246
Test details	Mean 1	Mean 2	Mean Diff,	SE of diff,	N1	N2	q	DF
9-ODA
A.cerana vs. A. mellifera	4.845	4.859	-0.01469	1.149	11	13	0.01807	19.9
A.cerana vs. A. dorsata	4.845	6.874	-2.029	0.8011	11	11	3.582	19.2
A.cerana vs. A.florea	4.845	3.222	1.623	0.7411	11	12	3.097	17.39
A. mellifera vs. A. dorsata	4.859	6.874	-2.014	1.09	13	11	2.613	17.86
A. mellifera vs. A.florea	4.859	3.222	1.638	1.047	13	12	2.212	16.02
A. dorsata vs. A.florea	6.874	3.222	3.652	0.6465	11	12	7.989	19.58
undecanoic acid
A.cerana vs. A. mellifera	0.1173	-0.2362	0.3534	0.278	11	13	1.798	21.56
A.cerana vs. A. dorsata	0.1173	0.2236	-0.1064	0.2207	11	11	0.6815	13.83
A.cerana vs. A.florea	0.1173	-0.006667	0.1239	0.2339	11	12	0.7493	16.35
A. mellifera vs. A. dorsata	-0.2362	0.2236	-0.4598	0.2116	13	11	3.073	16.89
A. mellifera vs. A.florea	-0.2362	-0.006667	-0.2295	0.2253	13	12	1.44	19.81
A. dorsata vs. A.florea	0.2236	-0.006667	0.2303	0.149	11	12	2.186	20
tridecanoic acid
A.cerana vs. A. mellifera	0.1536	-0.02231	0.1759	0.2144	11	13	1.16	15.98
A.cerana vs. A. dorsata	0.1536	0.1627	-0.009091	0.2405	11	11	0.05347	19.16
A.cerana vs. A.florea	0.1536	-0.02917	0.1828	0.1978	11	12	1.307	12.37
A. mellifera vs. A. dorsata	-0.02231	0.1627	-0.185	0.1841	13	11	1.421	18.4
A. mellifera vs. A.florea	-0.02231	-0.02917	0.006859	0.1233	13	12	0.07868	19.72
A. dorsata vs. A.florea	0.1627	-0.02917	0.1919	0.1644	11	12	1.65	13.57
trans-3-hexenoic acid
A.cerana vs. A. mellifera	0.51	0.1177	0.3923	0.1932	11	13	2.872	16.75
A.cerana vs. A. dorsata	0.51	0.4418	0.06818	0.2066	11	11	0.4668	18.52
A.cerana vs. A.florea	0.51	0.1717	0.3383	0.2111	11	12	2.266	19.52
A. mellifera vs. A. dorsata	0.1177	0.4418	-0.3241	0.159	13	11	2.884	20.13
A. mellifera vs. A.florea	0.1177	0.1717	-0.05397	0.1648	13	12	0.4632	20.97
A. dorsata vs. A.florea	0.4418	0.1717	0.2702	0.1803	11	12	2.118	21
trans-2-hexenoic acid
A.cerana vs. A. mellifera	1.672	1.53	0.1418	0.5583	11	13	0.3592	20.57
A.cerana vs. A. dorsata	1.672	3.16	-1.488	0.5099	11	11	4.127	17.19
A.cerana vs. A.florea	1.672	0.3092	1.363	0.4632	11	12	4.16	13.44
A. mellifera vs. A. dorsata	1.53	3.16	-1.63	0.4546	13	11	5.071	21.45
A. mellifera vs. A.florea	1.53	0.3092	1.221	0.4014	13	12	4.301	17.52
A. dorsata vs. A.florea	3.16	0.3092	2.851	0.3309	11	12	12.18	17.29
trans-2-hexenal
A.cerana vs. A. mellifera	0.72	0.5115	0.2085	0.2687	11	13	1.097	16.48
A.cerana vs. A. dorsata	0.72	1.289	-0.5691	0.1958	11	11	4.111	17.55
A.cerana vs. A.florea	0.72	0.4025	0.3175	0.3098	11	12	1.449	14.06
A. mellifera vs. A. dorsata	0.5115	1.289	-0.7776	0.2941	13	11	3.738	20.16
A. mellifera vs. A.florea	0.5115	0.4025	0.109	0.3797	13	12	0.4061	22.04
A. dorsata vs. A.florea	1.289	0.4025	0.8866	0.3321	11	12	3.776	17.13
trans-2-hexen-1-ol
A.cerana vs. A. mellifera	-0.1682	-0.1631	-0.005105	0.2722	11	13	0.02653	18.55
A.cerana vs. A. dorsata	-0.1682	0.001818	-0.17	0.2542	11	11	0.9457	15.56
A.cerana vs. A.florea	-0.1682	0.02417	-0.1923	0.3469	11	12	0.7841	20.66
A. mellifera vs. A. dorsata	-0.1631	0.001818	-0.1649	0.1989	13	11	1.172	21.53
A. mellifera vs. A.florea	-0.1631	0.02417	-0.1872	0.3087	13	12	0.8577	17.96
A. dorsata vs. A.florea	0.001818	0.02417	-0.02235	0.293	11	12	0.1079	15.41
sulcatone
A.cerana vs. A. mellifera	1.574	0.7315	0.8421	0.4654	11	13	2.559	17.94
A.cerana vs. A. dorsata	1.574	1.112	0.4618	0.481	11	11	1.358	18.4
A.cerana vs. A.florea	1.574	0.745	0.8286	0.4649	11	12	2.521	17.68
A. mellifera vs. A. dorsata	0.7315	1.112	-0.3803	0.3853	13	11	1.396	21.23
A. mellifera vs. A.florea	0.7315	0.745	-0.01346	0.3651	13	12	0.05214	22.96
A. dorsata vs. A.florea	1.112	0.745	0.3668	0.3847	11	12	1.348	20.54
propionic acid
A.cerana vs. A. mellifera	0.83	0.3215	0.5085	0.342	11	13	2.103	17.37
A.cerana vs. A. dorsata	0.83	0.7727	0.05727	0.3198	11	11	0.2533	14.35
A.cerana vs. A.florea	0.83	0.6017	0.2283	0.3742	11	12	0.8629	19.89
A. mellifera vs. A. dorsata	0.3215	0.7727	-0.4512	0.2298	13	11	2.777	21.25
A. mellifera vs. A.florea	0.3215	0.6017	-0.2801	0.3009	13	12	1.317	21.11
A. dorsata vs. A.florea	0.7727	0.6017	0.1711	0.2755	11	12	0.8782	17.46
2-oxovaleric acid
A.cerana vs. A. mellifera	1.443	1.254	0.1889	0.5723	11	13	0.4667	21.33
A.cerana vs. A. dorsata	1.443	0.9527	0.49	0.4418	11	11	1.568	11.93
A.cerana vs. A.florea	1.443	0.5867	0.8561	0.4652	11	12	2.603	14.2
A. mellifera vs. A. dorsata	1.254	0.9527	0.3011	0.4087	13	11	1.042	14.71
A. mellifera vs. A.florea	1.254	0.5867	0.6672	0.4339	13	12	2.175	17.69
A. dorsata vs. A.florea	0.9527	0.5867	0.3661	0.2364	11	12	2.19	18.92
2-oxooctanoic acid
A.cerana vs. A. mellifera	0.7027	0.5977	0.105	0.375	11	13	0.3962	21.45
A.cerana vs. A. dorsata	0.7027	0.6182	0.08455	0.267	11	11	0.4478	16.27
A.cerana vs. A.florea	0.7027	0.295	0.4077	0.2894	11	12	1.992	19.2
A. mellifera vs. A. dorsata	0.5977	0.6182	-0.02049	0.3263	13	11	0.0888	16.72
A. mellifera vs. A.florea	0.5977	0.295	0.3027	0.3449	13	12	1.241	19.35
A. dorsata vs. A.florea	0.6182	0.295	0.3232	0.2229	11	12	2.051	20.16
myristic acid
A.cerana vs. A. mellifera	-0.007273	-0.03308	0.0258	0.1649	11	13	0.2214	21.34
A.cerana vs. A. dorsata	-0.007273	0.005455	-0.01273	0.1277	11	11	0.141	19.04
A.cerana vs. A.florea	-0.007273	-0.2417	0.2344	0.149	11	12	2.225	20.94
A. mellifera vs. A. dorsata	-0.03308	0.005455	-0.03853	0.1534	13	11	0.3553	19.31
A. mellifera vs. A.florea	-0.03308	-0.2417	0.2086	0.1715	13	12	1.72	22.64
A. dorsata vs. A.florea	0.005455	-0.2417	0.2471	0.1362	11	12	2.567	19.57
methyl-pentanoic acid
A.cerana vs. A. mellifera	0.1909	-0.07077	0.2617	0.1996	11	13	1.854	14.31
A.cerana vs. A. dorsata	0.1909	0.03636	0.1545	0.2189	11	11	0.9983	17.69
A.cerana vs. A.florea	0.1909	-0.1017	0.2926	0.2119	11	12	1.952	16.78
A. mellifera vs. A. dorsata	-0.07077	0.03636	-0.1071	0.15	13	11	1.01	18.25
A. mellifera vs. A.florea	-0.07077	-0.1017	0.0309	0.1396	13	12	0.3131	21.04
A. dorsata vs. A.florea	0.03636	-0.1017	0.138	0.1661	11	12	1.175	20.49
lauric acid
A.cerana vs. A. mellifera	0.1664	0.09846	0.0679	0.2573	11	13	0.3731	14.77
A.cerana vs. A. dorsata	0.1664	-0.06	0.2264	0.2382	11	11	1.344	11.34
A.cerana vs. A.florea	0.1664	-0.1692	0.3355	0.2426	11	12	1.956	12.12
A. mellifera vs. A. dorsata	0.09846	-0.06	0.1585	0.1289	13	11	1.739	17.86
A. mellifera vs. A.florea	0.09846	-0.1692	0.2676	0.1368	13	12	2.767	20.48
A. dorsata vs. A.florea	-0.06	-0.1692	0.1092	0.09614	11	12	1.606	20.34
isovaleric acid
A.cerana vs. A. mellifera	0.1209	0.1585	-0.03755	0.1539	11	13	0.3451	20.93
A.cerana vs. A. dorsata	0.1209	0.08182	0.03909	0.1185	11	11	0.4663	19.54
A.cerana vs. A.florea	0.1209	-0.0725	0.1934	0.1191	11	12	2.296	20.28
A. mellifera vs. A. dorsata	0.1585	0.08182	0.07664	0.1467	13	11	0.7386	19.51
A. mellifera vs. A.florea	0.1585	-0.0725	0.231	0.1472	13	12	2.219	19.9
A. dorsata vs. A.florea	0.08182	-0.0725	0.1543	0.1098	11	12	1.988	20.97
HVA
A.cerana vs. A. mellifera	0.04091	0.02154	0.01937	0.1873	11	13	0.1463	20.79
A.cerana vs. A. dorsata	0.04091	-0.02182	0.06273	0.1249	11	11	0.7101	15.95
A.cerana vs. A.florea	0.04091	-0.06083	0.1017	0.127	11	12	1.133	16.75
A. mellifera vs. A. dorsata	0.02154	-0.02182	0.04336	0.1649	13	11	0.3718	15.79
A. mellifera vs. A.florea	0.02154	-0.06083	0.08237	0.1665	13	12	0.6997	16.31
A. dorsata vs. A.florea	-0.02182	-0.06083	0.03902	0.09088	11	12	0.6071	21
HOB
A.cerana vs. A. mellifera	0.08273	0.2315	-0.1488	0.3143	11	13	0.6696	19.06
A.cerana vs. A. dorsata	0.08273	-0.1755	0.2582	0.17	11	11	2.148	12.56
A.cerana vs. A.florea	0.08273	-0.045	0.1277	0.2095	11	12	0.8622	20.09
A. mellifera vs. A. dorsata	0.2315	-0.1755	0.407	0.2766	13	11	2.081	13.08
A. mellifera vs. A.florea	0.2315	-0.045	0.2765	0.3025	13	12	1.293	17.56
A. dorsata vs. A.florea	-0.1755	-0.045	-0.1305	0.1471	11	12	1.254	14.82
hexanoic acid
A.cerana vs. A. mellifera	0.1791	0.2492	-0.07014	0.4075	11	13	0.2434	21.24
A.cerana vs. A. dorsata	0.1791	0.1009	0.07818	0.268	11	11	0.4126	13.85
A.cerana vs. A.florea	0.1791	-0.035	0.2141	0.2716	11	12	1.115	14.47
A. mellifera vs. A. dorsata	0.2492	0.1009	0.1483	0.3438	13	11	0.6102	14.63
A. mellifera vs. A.florea	0.2492	-0.035	0.2842	0.3465	13	12	1.16	15.06
A. dorsata vs. A.florea	0.1009	-0.035	0.1359	0.1608	11	12	1.195	20.98
heptanoic acid
A.cerana vs. A. mellifera	0.31	0.3108	-0.0007692	0.2689	11	13	0.004046	21.05
A.cerana vs. A. dorsata	0.31	1.149	-0.8391	0.3374	11	11	3.517	18.46
A.cerana vs. A.florea	0.31	0.02583	0.2842	0.2049	11	12	1.962	10.73
A. mellifera vs. A. dorsata	0.3108	1.149	-0.8383	0.3243	13	11	3.656	17.76
A. mellifera vs. A.florea	0.3108	0.02583	0.2849	0.1824	13	12	2.209	13.11
A. dorsata vs. A.florea	1.149	0.02583	1.123	0.2736	11	12	5.806	10.4
cVA
A.cerana vs. A. mellifera	0.3682	0.2477	0.1205	0.3102	11	13	0.5493	21.76
A.cerana vs. A. dorsata	0.3682	-0.07182	0.44	0.2261	11	11	2.752	10.94
A.cerana vs. A.florea	0.3682	-0.02083	0.389	0.2313	11	12	2.378	11.91
A. mellifera vs. A. dorsata	0.2477	-0.07182	0.3195	0.223	13	11	2.027	13.15
A. mellifera vs. A.florea	0.2477	-0.02083	0.2685	0.2283	13	12	1.664	14.33
A. dorsata vs. A.florea	-0.07182	-0.02083	-0.05098	0.08351	11	12	0.8634	19.32
cis-2-hexenol
A.cerana vs. A. mellifera	-0.005455	-0.03308	0.02762	0.2662	11	13	0.1467	21.66
A.cerana vs. A. dorsata	-0.005455	-0.1855	0.18	0.1896	11	11	1.342	15.41
A.cerana vs. A.florea	-0.005455	-0.065	0.05955	0.2847	11	12	0.2958	19.6
A. mellifera vs. A. dorsata	-0.03308	-0.1855	0.1524	0.2264	13	11	0.9519	16.28
A. mellifera vs. A.florea	-0.03308	-0.065	0.03192	0.3104	13	12	0.1454	22.5
A. dorsata vs. A.florea	-0.1855	-0.065	-0.1205	0.2479	11	12	0.6872	14.26
butyric acid
A.cerana vs. A. mellifera	0.5236	-0.1838	0.7075	0.4132	11	13	2.421	15.36
A.cerana vs. A. dorsata	0.5236	0.1364	0.3873	0.3993	11	11	1.372	13.74
A.cerana vs. A.florea	0.5236	-0.1842	0.7078	0.4057	11	12	2.467	14.49
A. mellifera vs. A. dorsata	-0.1838	0.1364	-0.3202	0.2513	13	11	1.802	21.83
A. mellifera vs. A.florea	-0.1838	-0.1842	0.0003205	0.2614	13	12	0.001734	22.95
A. dorsata vs. A.florea	0.1364	-0.1842	0.3205	0.2387	11	12	1.899	20.96
9-HDA
A.cerana vs. A. mellifera	0.01091	0.03231	-0.0214	0.1952	11	13	0.155	20.13
A.cerana vs. A. dorsata	0.01091	0.1036	-0.09273	0.1743	11	11	0.7525	15.73
A.cerana vs. A.florea	0.01091	-0.195	0.2059	0.1817	11	12	1.603	17.5
A. mellifera vs. A. dorsata	0.03231	0.1036	-0.07133	0.1493	13	11	0.6758	20.63
A. mellifera vs. A.florea	0.03231	-0.195	0.2273	0.1579	13	12	2.036	22.42
A. dorsata vs. A.florea	0.1036	-0.195	0.2986	0.1311	11	12	3.222	20.77
2-propanol
A.cerana vs. A. mellifera	-0.02818	0.009231	-0.03741	0.1626	11	13	0.3255	21.78
A.cerana vs. A. dorsata	-0.02818	-0.1682	0.14	0.123	11	11	1.61	12.62
A.cerana vs. A.florea	-0.02818	0.1725	-0.2007	0.1778	11	12	1.596	20.75
A. mellifera vs. A. dorsata	0.009231	-0.1682	0.1774	0.1219	13	11	2.057	15.15
A. mellifera vs. A.florea	0.009231	0.1725	-0.1633	0.1771	13	12	1.304	22.04
A. dorsata vs. A.florea	-0.1682	0.1725	-0.3407	0.1416	11	12	3.402	13.11

## Sheet: (I) BroadPanel control data
	Raw data of responses to the broad Vareschi (1971) panel for the control fruit fly line (without OR expression in trichoid sensilla)
Time	undecanoic acid	tridecanoic acid	trans-3-hexenoic acid	trans-2-hexenoic acid	trans-2-hexenal	trans-2-hexen-1-ol	sulcatone	propionic acid	2-oxovaleric acid	2-oxooctanoic acid	myristic acid	methyl-pentanoic acid	lauric acid	isovaleric acid	HVA	HOB	hexanoic acid	heptanoic acid	cVA	cis-2-hexenol	butyric acid	9-ODA	9-HDA	2-propanol
0	0.14	-0.08	0.1	-0.11	0.08	-0.23	0.17	-0.03	0.18	-0.03	-0.05	-0.02	0.04	0.07	-0.12	-0.22	0.64	0.08	0.17	0.16	-0.06	0.16	0.18	0.06
0.2	0	-0.23	0.05	-0.07	0.08	-0.13	0.04	-0.02	-0.07	0.02	0.01	0.03	-0.01	0.05	-0.01	-0.07	0.29	-0.04	0.04	-0.04	-0.17	0.26	-0.01	-0.04
0.4	0.12	-0.06	-0.03	-0.08	0.09	-0.02	0.08	-0.06	-0.01	-0.26	-0.11	-0.1	-0.03	0.03	0.02	-0.12	0.02	0.02	0.08	0.1	-0.15	0.09	0.1	-0.01
0.6	0.17	-0.08	0.05	0.05	-0.03	0.05	0.17	-0.09	0	-0.26	0.14	0.02	0.01	-0.05	0.19	-0.16	-0.04	-0.12	0.05	0.03	0.03	0.14	0.05	0.03
0.8	0.11	-0.19	0.05	-0.08	-0.13	-0.17	0.12	-0.12	-0.07	-0.22	0.1	0.09	-0.07	0.06	0.03	-0.29	-0.16	0.03	-0.07	0.11	0.03	0.13	-0.01	-0.07
1	0.06	-0.08	0.05	-0.07	-0.02	-0.13	0.18	-0.18	-0.14	-0.16	0.26	0.01	-0.03	-0.18	-0.07	-0.12	0.01	-0.01	-0.06	0.11	-0.1	-0.08	0.07	-0.02
1.2	0.02	0.06	0	-0.22	-0.05	-0.11	0.13	-0.1	-0.13	-0.05	0.28	-0.01	-0.06	0.01	-0.11	-0.14	0.01	0.01	-0.05	0	0.07	0.17	0.17	-0.08
1.4	-0.04	-0.1	0.09	-0.15	-0.07	-0.13	0	-0.12	-0.25	-0.17	0.18	0.12	0.02	-0.02	-0.15	-0.1	-0.02	-0.01	-0.12	0.05	-0.02	-0.02	0.02	0.02
1.6	0.03	-0.04	0.09	-0.12	-0.15	-0.12	-0.09	-0.1	0.01	-0.06	0.06	0.01	-0.02	0.08	-0.1	-0.05	-0.09	-0.07	-0.07	-0.13	-0.05	-0.16	0.03	-0.01
1.8	-0.15	-0.11	0.07	0.05	-0.15	-0.11	0.04	-0.11	0.03	-0.01	0.02	-0.08	0.01	0.02	-0.24	0.04	-0.1	-0.11	0	0.01	0.07	-0.06	0.08	0.05
2	-0.02	-0.06	0.02	0.06	0.07	-0.04	-0.01	-0.11	0.02	0.02	-0.05	-0.11	-0.02	0.01	0	0.08	-0.03	-0.02	-0.07	0.02	0.02	-0.03	-0.01	-0.02
2.2	0.05	0.01	0.02	0.03	-0.1	-0.02	-0.12	-0.17	-0.12	0.06	-0.12	0.01	0.13	-0.14	0.06	-0.06	-0.02	-0.02	0.05	-0.01	0.01	-0.03	0.02	0.1
2.4	-0.07	0.03	-0.08	0.03	-0.13	0.11	-0.03	0.15	0.07	-0.09	-0.04	0.05	0.03	-0.01	0.02	0.07	-0.07	0	0.01	-0.06	-0.03	0.09	0.01	0.01
2.6	0.03	0	0	-0.13	0.02	0.07	0.03	0.08	-0.04	0	0.06	0.14	-0.08	0.13	-0.09	-0.08	0.03	0.09	0.05	-0.03	0.08	-0.03	-0.09	-0.04
2.8	0.01	0.02	0.04	0.01	0.15	-0.12	0.12	0.04	0.06	0.01	0.13	-0.1	-0.06	0.02	0.01	-0.01	0.09	-0.05	-0.04	0.09	-0.08	-0.01	0.07	-0.05
3	0	0.02	0.16	-0.06	-0.02	-0.07	-0.03	0.1	-0.05	0.04	0.08	-0.05	0.02	0.16	0.02	-0.09	0.05	0	-0.13	0.11	-0.06	-0.06	0	0.01
3.2	0.14	0.09	0.09	0.09	0.08	-0.03	0.33	0.28	0.12	0.14	0.17	0.03	0.12	-0.06	0.15	0.07	0.03	0.06	0.02	0.04	0.01	-0.04	0.24	0.13
3.4	0.04	-0.05	0.32	0.07	0.17	0.07	0.44	0.22	0.18	0.13	0.03	0.09	-0.03	0.07	0.09	0.06	-0.07	0.09	0.08	0.05	0.01	-0.04	0.07	0.06
3.6	0.09	0.06	0.21	-0.01	0.21	0.07	0.48	0.18	0.18	0.25	-0.02	0	0.08	0.08	0.08	0	-0.05	0.07	-0.09	0.13	0.04	-0.04	0.08	0.09
3.8	0.26	-0.07	0.32	-0.01	0.3	0.08	0.38	0.33	0.09	0.07	-0.1	0.08	0.09	-0.06	0.09	0.03	-0.11	0.01	-0.06	0.21	-0.03	-0.01	0.07	0.16
4	0.31	0.03	0.19	0.03	0.28	-0.13	0.49	0.22	0.19	0.13	0.06	0.02	0.09	0.03	-0.02	-0.12	-0.1	-0.02	-0.05	0.1	-0.15	-0.07	0.07	0.08
4.2	0.11	-0.09	0.18	0.01	0.15	-0.18	0.41	0.17	0.14	0.11	0.05	-0.1	0.09	0.04	0.03	-0.13	-0.16	0.03	-0.14	-0.07	-0.09	-0.16	0.01	0.06
4.4	0.17	-0.04	0.1	0.06	0.15	-0.08	0.45	0.19	0.08	0.3	0.05	0.35	0.06	-0.02	0.05	0.36	-0.14	-0.04	-0.06	0	-0.28	-0.14	-0.05	0.02
4.6	0.07	-0.23	0.15	-0.07	0.13	-0.2	0.23	0.17	0.08	0.11	0.07	0.16	0.08	-0.11	0.12	0.43	-0.31	-0.12	-0.06	-0.04	-0.36	-0.04	0.07	-0.02
4.8	0.17	-0.17	0.13	0.07	0.03	-0.2	0.39	-0.02	0.09	0.23	0.14	0.22	0	-0.06	0.06	0.33	-0.18	-0.13	-0.07	-0.13	-0.44	-0.08	0.17	0.08
5	0.02	-0.26	-0.04	-0.2	0.03	-0.32	0.23	0.02	0.11	0.17	0.05	0.02	0.2	-0.18	-0.05	0.19	-0.33	-0.14	-0.1	-0.06	-0.53	-0.09	0.03	0
5.2	0.02	-0.2	-0.07	-0.12	-0.02	-0.21	0.3	-0.01	0.16	0.16	0.09	0.04	0.08	-0.21	-0.07	0.32	-0.31	-0.19	-0.02	-0.05	-0.5	0	0.12	0.05
5.4	0.06	-0.06	0	-0.07	-0.04	-0.26	0.11	-0.12	0.1	0.24	0.05	-0.01	-0.01	-0.2	0.09	0.27	-0.31	-0.02	0.01	-0.08	-0.57	-0.03	0.11	-0.12
5.6	0.09	-0.07	-0.03	-0.04	0.02	-0.2	0.14	0.02	0.04	0.33	0.08	0	0.15	-0.23	0.25	0.22	-0.35	0.03	-0.17	0.01	-0.56	-0.11	-0.03	0.15
5.8	0.13	-0.17	0.01	-0.15	0.06	-0.31	0.2	-0.02	0.08	0.18	0.08	0.07	0.07	-0.22	0.26	0.32	-0.33	-0.02	-0.14	-0.09	-0.32	-0.16	0.08	-0.04
6	0.11	-0.07	0.09	-0.07	0.01	-0.26	0.15	-0.12	-0.04	0.18	0.12	0	0.05	-0.08	0.07	0.24	-0.31	0	-0.08	0.04	-0.24	0.02	0.09	0.09
6.2	0.02	-0.1	0	-0.18	0.04	-0.21	0.09	-0.2	0.02	0.33	0.1	0.01	0.05	-0.22	0.04	0.29	-0.21	-0.03	-0.11	-0.05	-0.02	-0.02	0.12	0.03
6.4	0.03	-0.18	0.02	-0.1	0.11	-0.12	0.13	-0.22	0.02	0.26	0.08	0.06	-0.01	-0.09	-0.07	0.13	-0.22	-0.08	-0.17	-0.14	0.03	-0.14	0.19	0.02
6.6	0.11	-0.18	0.01	-0.21	0.07	-0.21	0.24	-0.21	0.09	0.18	0.08	0.08	0.04	0.03	0.06	0.2	-0.28	-0.07	-0.16	0.03	0.32	-0.08	0.22	0.07
6.8	0.02	-0.12	-0.05	-0.23	-0.07	-0.19	0.18	-0.24	0.11	0.23	0.05	-0.03	0.11	-0.07	-0.08	0.27	-0.31	-0.13	-0.02	-0.08	0.37	-0.09	0.12	-0.08
7	0.1	-0.01	-0.11	-0.15	0.06	-0.23	0.17	-0.21	-0.04	0.09	0.02	-0.09	0.08	-0.01	0.1	0.32	-0.28	-0.12	-0.16	-0.04	0.07	-0.1	0.04	-0.02
7.2	0.09	-0.22	0.04	-0.17	0.03	-0.16	0.14	-0.2	0.09	0.15	0.14	0	0.14	-0.04	0.02	0.26	-0.22	0.02	-0.12	-0.12	0.11	-0.16	-0.01	0.01
7.4	0.07	-0.12	0	-0.17	0.15	-0.09	0.21	-0.18	0.09	0.11	0.2	0.24	0	-0.02	0.04	0.37	-0.35	-0.14	-0.04	0.01	0.09	-0.2	0.13	0.03
7.6	0.09	-0.16	0.12	0.06	0.14	-0.13	0.13	-0.06	0.07	0.28	0.02	0.08	0.01	0.01	0.13	0.24	-0.28	0	0	-0.1	-0.07	-0.17	0	-0.04
7.8	-0.01	-0.02	0.03	0.09	0.14	-0.12	-0.01	-0.16	0.1	0.39	0.03	-0.02	-0.04	-0.04	0.12	0.38	-0.29	-0.01	0.08	-0.04	-0.36	-0.09	0.18	0.03
8	0	-0.11	0.08	-0.04	0.18	-0.08	0.1	-0.23	0.21	0.28	0.09	-0.04	-0.02	0.11	0.16	0.3	-0.51	-0.03	0.04	-0.02	-0.29	-0.18	0.07	0.16
8.2	-0.06	-0.21	0.05	-0.05	0.12	-0.16	-0.02	-0.21	0.07	0.23	0.09	0.06	0.02	0.05	0.1	0.3	-0.2	-0.04	0.09	-0.04	-0.16	-0.16	0.03	-0.01
8.4	0.09	-0.16	0.2	-0.05	0.25	-0.02	-0.01	-0.15	0.09	0.31	0.24	0.15	0.14	0.1	0.2	0.26	-0.21	-0.09	-0.01	0.02	-0.24	-0.14	0.13	0.08
8.6	-0.02	-0.13	0.07	-0.05	0.1	-0.12	0.09	-0.23	0.23	0.36	0.24	0.15	-0.03	0.16	0.08	0.3	-0.28	-0.01	0.05	0.03	-0.21	-0.02	0.01	-0.07
8.8	-0.02	-0.2	0.01	-0.09	0.16	-0.07	0.23	-0.13	0.12	0.39	0.28	0.11	0	0.16	0.14	0.33	-0.07	-0.13	-0.04	-0.08	-0.12	-0.04	-0.04	-0.07
9	0.03	-0.19	0.01	-0.02	0.25	-0.14	0.21	-0.15	0.08	0.42	0.34	0.21	0.13	0.23	0.24	0.14	-0.21	0.04	-0.02	-0.06	-0.11	-0.09	0.06	-0.03
9.2	0.17	-0.08	0.07	0.06	0.23	-0.27	0.14	0.03	0.08	0.36	0.32	0.29	0.03	0.16	-0.02	0.16	-0.16	0.14	0.03	0.08	-0.21	-0.13	-0.06	-0.05
9.4	0.11	-0.06	-0.03	-0.01	0.11	-0.11	0.09	-0.12	0.18	0.42	0.27	0.24	0.09	0.15	0.13	0.13	-0.15	0.04	0	-0.02	-0.15	-0.05	0.16	-0.02
9.6	0.12	-0.26	0.04	-0.06	0.17	-0.16	0.18	-0.12	0.19	0.5	0.27	0.21	0.05	0.27	0	0.14	-0.28	-0.05	-0.02	-0.06	-0.2	-0.15	0.09	-0.1
9.8	0.08	-0.14	0.1	0.02	0.19	-0.19	0.16	-0.06	0.2	0.53	0.17	0.23	0.16	0.39	0.14	0.25	-0.23	0.03	0.05	-0.05	-0.24	-0.07	-0.07	-0.09
10	0.08	-0.25	0.03	0	0.2	-0.09	0.28	-0.04	0.2	0.39	0.24	0.08	0.09	0.26	0.14	0.13	-0.16	0.04	0	0.02	-0.23	-0.23	-0.05	-0.03
10.2	0.06	-0.28	0.13	-0.11	0.06	0.01	0.19	-0.03	0.16	0.38	0.19	-0.02	0.19	0.19	0.01	0.18	-0.28	0.11	0.02	0.08	0.09	-0.13	0.13	-0.04
10.4	0.06	-0.24	0.08	-0.11	0.2	-0.19	0.16	-0.07	0.12	0.53	0.24	-0.02	0.11	0.31	0.19	0.22	-0.19	0.05	0.03	0.11	0.09	-0.14	0.04	-0.2
10.6	0.08	-0.21	0.07	-0.26	0.14	-0.11	0.17	-0.09	0.17	0.45	0.15	0.23	0.19	0.39	0.02	0.21	-0.17	-0.02	0.02	0.06	-0.04	-0.26	0.11	-0.11
10.8	0.14	-0.14	0.1	-0.11	0.08	-0.1	0.03	-0.09	0.17	0.51	0.21	0.22	0.16	0.32	0.15	0.23	-0.25	0	0.06	0.05	-0.28	-0.26	0.22	-0.06
11	0.11	-0.02	0.08	-0.13	0.12	-0.05	0.2	-0.02	-0.02	0.64	-0.09	0.14	0.19	0.31	0.14	0.2	-0.21	0.11	0.25	0.06	-0.17	-0.17	0.1	-0.06
11.2	0.18	-0.09	0.25	-0.15	0.13	-0.11	0.1	0.06	0.19	0.55	0.05	0.28	0.1	0.35	0.17	0.15	0.03	0.11	0.18	0.09	-0.15	-0.15	0.1	-0.14
11.4	0.22	-0.06	0.21	-0.04	0.06	-0.07	0.07	0.01	0.16	0.68	0.15	0.23	0.21	0.33	0.13	0.23	-0.08	0.09	0.16	0.07	-0.2	-0.26	0.05	-0.05
11.6	0.11	-0.18	0.09	-0.04	0.13	-0.26	0.21	0.04	0.05	0.7	0.12	0.27	0.21	0.31	0.14	0.22	-0.03	0.02	0.06	0.09	-0.25	-0.15	0.06	-0.11
11.8	0.12	-0.15	0.2	0.04	0.16	-0.25	0.16	0.14	0.17	0.61	0.09	0.21	0.26	0.27	0.2	0.24	-0.08	0.14	0.03	0.07	-0.18	-0.2	0.08	0.01
12	-0.03	-0.05	0.23	0.01	0.16	-0.09	0.28	0.09	0.17	0.62	0.09	0.23	0.2	0.38	0.16	0.39	-0.05	-0.01	0.13	-0.02	-0.22	-0.14	0.07	-0.01
12.2	0.03	-0.18	0.26	0.08	0.17	-0.16	0.14	0.03	0.04	0.71	0.15	0.17	0.13	0.29	0.21	0.34	0.09	0.06	-0.01	0.16	-0.14	-0.21	0.11	-0.05
12.4	0.07	-0.21	0.18	-0.06	0.32	-0.15	0.3	0.05	0.14	0.61	0.15	0.13	0.21	0.39	0.2	0.34	0.09	0.04	0.05	-0.03	-0.17	-0.13	0.11	-0.11
12.6	0.02	-0.32	0.19	-0.08	0.26	-0.19	0.34	0.05	0.08	0.74	0.13	0.23	0.15	0.35	0.27	0.32	-0.15	0.09	0.13	0.17	-0.03	-0.15	0.09	-0.01
12.8	0.15	-0.26	0.19	0.03	0.25	-0.18	0.27	-0.02	0.17	0.61	0.18	0.26	0.04	0.36	0.27	0.21	-0.07	0.16	0.12	0.13	-0.14	-0.08	0.05	-0.11
13	0.12	-0.11	0.24	0.06	0.16	-0.13	0.24	0.09	0.21	0.54	0.1	0.2	0.18	0.27	0.07	0.18	0.02	0.06	0.07	0.09	-0.13	-0.07	0.02	-0.13
13.2	0.06	-0.15	0.11	-0.02	0.35	-0.12	0.23	0.09	0.15	0.63	0.16	0.21	0.15	0.24	0.23	0.22	-0.2	0.02	0.12	0.13	-0.17	-0.07	0.05	-0.09
13.4	0.14	-0.1	0.26	-0.06	0.26	-0.21	0.18	-0.01	0.26	0.68	0.19	0.1	0.06	0.31	0.29	0.17	-0.16	0.01	0.14	0.11	-0.13	-0.09	0.25	0.01
13.6	0.09	-0.16	0.27	0.02	0.21	-0.1	0.29	0	0.21	0.68	0.22	0.14	0.06	0.43	0.37	0.19	-0.12	-0.01	0.14	0.12	-0.39	-0.12	0.14	0.04
13.8	0.23	-0.08	0.24	-0.07	0.28	-0.08	0.27	-0.05	0.1	0.71	0.2	0.19	0.2	0.37	0.29	0.27	-0.07	0.02	0.17	0.12	-0.46	-0.13	0.19	0.01
14	0.11	-0.19	0.33	-0.04	0.17	-0.05	0.13	0	0.22	0.7	0.22	0.08	0.08	0.3	0.32	0.17	-0.06	-0.1	0.14	0.06	-0.47	0.28	0.11	-0.01
14.2	0.1	-0.16	0.14	-0.05	0.1	-0.09	0.12	0.06	0.16	0.81	0.29	0.2	-0.04	0.37	0.4	0.18	-0.17	-0.03	0.06	0.09	-0.4	0.14	0.07	-0.04
14.4	0.1	-0.19	0.35	0.02	0.1	0.06	0.21	0.01	0.27	0.78	0.17	0.25	0.11	0.34	0.34	0.26	-0.13	0	0.08	0.06	-0.49	-0.09	0.06	0.14
14.6	0.08	-0.21	0.31	0.03	0.04	-0.08	0.19	-0.03	0.22	0.73	0.1	0.22	0.23	0.24	0.26	0.2	-0.14	-0.05	0.03	0.1	-0.38	-0.3	0.12	0.14
14.8	0.17	-0.06	0.22	-0.15	0.19	-0.06	0.14	-0.04	0.27	0.72	0.26	0.16	0.13	0.41	0.29	0.19	-0.1	0.07	0.16	0.12	-0.27	-0.14	0.24	0.05
15	0.21	-0.12	0.35	-0.09	0.24	0	0.17	0.01	-0.01	0.72	0.17	0.23	0.21	0.44	0.33	0.17	-0.08	-0.04	0.04	0.05	-0.36	-0.34	0.17	0.01
15.2	0.14	-0.08	0.39	-0.17	0.14	0.05	0.3	-0.05	0.07	0.68	0.24	0.22	0.17	0.31	0.41	0.13	-0.14	0.02	0.04	0.13	-0.34	-0.13	0.3	0.11
15.4	0.16	-0.04	0.35	-0.07	0.15	-0.07	0.35	0.03	0.05	0.71	0.19	0.28	0.19	0.48	0.28	0.22	-0.17	0.04	-0.01	0.14	-0.26	-0.2	0.2	0.13
15.6	0.21	-0.1	0.36	-0.09	0.14	-0.08	0.3	0	0.09	0.83	0.07	0.28	0.14	0.49	0.3	0.18	-0.16	-0.02	0.1	0.06	-0.23	-0.05	0.27	0.12
15.8	0.22	-0.12	0.25	0.05	0.07	-0.08	0.31	-0.15	0	0.77	-0.02	0.15	0.15	0.36	0.29	0.3	-0.2	0	0.03	0	-0.05	0.01	0.16	-0.02
16	0.18	-0.19	0.27	0	0.19	-0.05	0.27	-0.1	0.06	0.85	-0.04	0.15	0.19	0.35	0.28	0.33	-0.16	0.01	0.09	0.06	-0.17	-0.31	0.13	0.07
16.2	0.1	-0.22	0.28	0.06	0.15	0.07	0.29	-0.21	0.24	0.85	0.07	0.09	0.19	0.43	0.18	0.35	-0.09	0	0.06	0.07	-0.18	-0.25	0.22	0.09
16.4	0.2	-0.09	0.35	-0.04	0	0.01	0.25	-0.07	0.26	0.9	0.07	0.22	0.18	0.45	0.31	0.25	-0.09	-0.04	0.06	0.05	-0.16	-0.3	0.22	0
16.6	0.19	-0.02	0.29	-0.03	0.11	-0.01	0.18	-0.23	0.33	0.88	0.08	0.15	0.23	0.29	0.29	0.29	-0.09	0.05	0.05	-0.02	-0.37	-0.2	0.23	0.16
16.8	0.24	-0.06	0.35	-0.08	0.22	-0.07	0.23	-0.06	0.03	0.88	-0.05	0.21	0.15	0.35	0.22	0.33	-0.18	-0.04	0.08	-0.02	-0.23	-0.11	0.19	0.12
17	0.13	-0.21	0.27	-0.02	0.15	0.02	0.19	0	0.14	1.08	-0.02	0.01	0.14	0.44	0.24	0.28	-0.11	-0.04	0.15	0.06	-0.32	-0.14	0.23	0.06
17.2	0.1	-0.17	0.3	-0.08	0.02	0.06	0.22	0.1	0.22	0.85	0.28	0.11	0.21	0.44	0.25	0.25	-0.01	-0.08	-0.09	-0.01	-0.17	-0.09	0.19	0.03
17.4	0.19	-0.15	0.21	-0.12	0.11	0.03	0.3	-0.09	0.34	0.95	0.22	0.17	0.1	0.37	0.29	0.19	-0.12	0.05	0.05	0.11	-0.18	-0.19	0.25	0.09
17.6	0.22	-0.12	0.19	-0.18	0.21	-0.01	0.09	0.06	0.14	0.93	0.2	0.19	0.15	0.44	0.36	0.13	-0.08	-0.03	-0.04	0.01	-0.2	0.04	0.17	0.03
17.8	0.22	-0.1	0.15	-0.13	0.1	-0.11	0.3	-0.14	0.2	0.93	0.17	0.1	0.18	0.44	0.32	0.3	-0.1	0.04	-0.02	0.17	-0.09	0	0.05	-0.08
18	0.24	-0.11	0.29	-0.17	0.01	0.31	0.35	0.04	0.36	1.04	0.18	0.08	0	0.45	0.35	0.08	0.06	-0.01	0.04	0.04	-0.09	0.06	0.23	-0.11
18.2	0.25	-0.12	0.33	-0.09	0.27	0.26	0.21	-0.01	0.11	0.96	0.14	0.1	-0.01	0.28	0.32	0.1	-0.11	-0.09	0.22	0	-0.14	0.02	0.26	-0.07
18.4	0.15	-0.16	0.24	-0.16	0.19	0.16	0.29	0.09	0.18	1.05	0.23	0.09	0.06	0.27	0.39	0.16	0.04	0.04	0.25	-0.02	-0.17	0.12	0.34	-0.13
18.6	0.23	-0.11	0.34	-0.12	0.14	0.16	0.3	0.01	0.21	1.04	0.32	-0.06	0.14	0.24	0.32	0.14	0.06	-0.06	0.1	0.04	-0.13	0.06	0.29	-0.04
18.8	0.18	-0.2	0.36	-0.01	0.11	0.56	0.31	-0.04	0.27	0.98	0.11	0.03	0.2	0.36	0.33	0.26	-0.06	-0.06	0.11	0.13	-0.16	-0.02	0.27	-0.08
19	0.11	-0.22	0.28	-0.09	0.27	0.42	0.43	0.01	0.33	1.08	0.14	0.08	0.06	0.32	0.36	0.26	-0.07	0.07	0.06	-0.02	-0.06	-0.08	0.26	-0.08
19.2	0.19	-0.17	0.31	-0.02	0.3	0.35	0.28	0.1	0.25	0.99	0.15	-0.03	0.07	0.39	0.2	0.26	-0.02	-0.09	0.01	0.06	-0.15	-0.08	0.24	-0.09
19.4	0.22	-0.24	0.19	0	0.23	0.36	0.31	0.02	0.27	0.99	0.2	0.08	0.03	0.43	0.35	0.32	-0.03	0.01	-0.01	0.08	-0.1	0.14	0.31	-0.06
19.6	0.04	-0.21	0.08	0.03	0.19	0.28	0.34	0.02	0.27	1.06	0.12	0.05	0.09	0.31	0.27	0.19	-0.03	-0.09	0.04	0.01	-0.08	0.47	0.21	-0.1
19.8	0.16	-0.15	0.3	-0.04	0.08	0.24	0.37	0.08	0.3	1.17	0.14	0.17	0.11	0.36	0.28	0.25	0.05	0.01	0.08	0.04	-0.07	0.47	0.19	0.06

## Sheet: (J) DR
	Raw data of dose-response curves for the four OR11 receptors (Figure 4C)
Apis mellifera	Dose	Trans-2-hexenoic acid												2-oxo-valeric acid												9-ODA
	1000	0.3302	0.7012	0.6242	1.16	0.7277	1.2456	1.1098	0.509	0.6437	1.7735			0.4223	0.4159	0.0365	0.3817	-0.0058	0.0505	0.2153	0.6522	0.0118	1.0435			5.12922	-0.15443	6.71511	7.33382	13.579	10.9743	11.2327	4.18245	3.10168	5.35232	8.49441	11.0636
	300	0.7641	1.0743	-0.03	1.2127	1.8326	1.7169	1.0762	0.5256	0.6354	1.4681			0.814	0.7317	-0.853	0.0246	0.1064	0.4781	0.1324	0.6511	0.1592	1.2555			5.74678	0.100046	4.76392	6.69208	10.4878	9.33956	10.7721	3.50856	2.05067	3.7024	5.3275	6.24411
	100	-0.118	-0.0085	-0.08	0.1837	0.6533	0.0662	0.1058	-0.033	-0.037	0.2455			0.298	0.4051	-0.891	0.0673	0.066	-0.046	0.1159	0.2953	0.17	0.5256			5.04121	0.240889	5.40122	6.25396	3.19958	1.88625	2.98895	1.38804	0.749367	0.971086	1.87166	5.61691
	30	-0.096	0.2226	-0.669	0.0836	-0.08	-0.232	0.1573	0.1361	0.0348	0.211			0.0298	0.1647	-0.283	0.2546	0.0672	0.0675	-0.194	0.2337	0.1063	0.3582			3.36722	-0.0722	1.7623	1.92246	1.12373	0.494603	0.743005	0.067533	0.171368	0.228061	0.231402	0.401743
	10	-0.02	0.1344	0.1029	0.1102	0.3887	0.2678	0.0764	0.1707	0.012	-0.059			0.1775	0.0636	-0.065	-0.161	0.4751	0.1937	-0.022	0.1306	0.1594	0.2844			0.261249	0.056884	0.050913	0.581821	-0.25615	-0.17755	-0.09906	0.086824	0.322999	-0.17033	-0.24612	0.353546
	3	0.1367	0.2145	-0.116	0.043	0.3538	-0.062	-0.062	-0.071	0.0535	0.4469			0.1213	0.2687	0.9308	0.1639	0.2349	0.2329	-0.094	0.2548	0.1815	0.2474			0.274992	-0.00311	0.033586	-0.07629	0.210266	-0.32405	0.077512	-0.05455	0.075371	0.383279	0.037666	0.340584
	1	0.1279	0.1046	-0.389	0.4872	0.1967	-0.105	-0.278	0.3939	0.1984	0.0164			0.0395	0.1482	-0.08	-0.077	0.2124	0.0222	-0.122	0.3643	-0.032	-0.106			0.040618	0.154268	0.088914	0.160806	0.249401	-0.05295	0.341568	-0.207	0.342463	-0.08911	-0.1973	-0.33692
	0.3	0.3354	0.2774	-0.066	0.274	-0.889	0.2438	0.0236	0.2171	0.2125	0.1954			-0.012	0.307	-0.582	-0.044	0.457	0.1557	-0.316	0.0634	-0.026	0.2143			0.288631	-0.06834	-0.17342	0.205694	-0.07942	-0.40375	0.00752	-0.00646	0.390694	-0.04482	0.43843	-0.16613
	0.1	-0.143	-0.0037	-0.096	0.1615	0.0174	0.3268	-0.084	0.1757	0.0487	0.1254			0.1592	0.0911	0.0333	-0.017	0.412	0.2376	-0.234	0.2589	-0.284	0.2414			0.16447	0.192882	0.187876	0.008867	-0.0207	-0.03367	0.260669	0.062568	0.360025	-0.0922	0.186224	0.200215
	0.03	0.3095	0.1222	0.0737	0.1655	0.1061	-0.099	-0.106	0.1375	-0.311	0.2374			0.3149	0.3397	-0.139	-0.064	0.2539	0.042	0.0411	0.5351	-0.039	0.0686			-0.14514	-0.21442	-0.01351	-0.01297	0.422136	0.570506	0.467556	0.304084	0.08444	-0.02501	0.332014	-0.40913
	Table Analyzed	%AmOR11_stat t2a		Number of families	1									Table Analyzed	%AmOR11_stat 2oxo		Number of families	1								Table Analyzed	Stats_AmOR11		Number of families	1
				Number of comparisons per family	10												Number of comparisons per family	10											Number of comparisons per family	10
	Friedman test			Alpha	0.05									Friedman test			Alpha	0.05								Friedman test			Alpha	0.05
	P value	<0,0001												P value	0.0309											P value	<0,0001
	Exact or approximate P value?	Approximate		Uncorrected Dunn's test	Rank sum diff,	Significant?	Summary	Individual P Value						Exact or approximate P value?	Approximate		Dunn's multiple comparisons test	Rank sum diff,	Significant?	Summary	Adjusted P Value					Exact or approximate P value?	Approximate		Uncorrected Dunn's test	Rank sum diff,	Significant?	Summary	Individual P Value
	P value summary	****		0.3 vs. Prop1	20	No	ns	0.1775						P value summary	*		Prop2 vs. 10	-1.5	No	ns	>0,9999					P value summary	****		2-propanol vs. 1000	-69	Yes	****	<0,0001
	Are means signif. different? (P < 0.05)	Yes		0.3 vs. 1000	-33.5	Yes	*	0.0239						Are means signif. different? (P < 0.05)	Yes		Prop2 vs. 0.1	3	No	ns	>0,9999					Are means signif. different? (P < 0.05)	Yes		2-propanol vs. 300	-65	Yes	****	<0,0001
	Number of groups	11		0.3 vs. 300	-35.5	Yes	*	0.0167						Number of groups	11		Prop2 vs. 1000	-25.5	No	ns	0.8558					Number of groups	11		2-propanol vs. 100	-58	Yes	***	0.0004
	Friedman statistic	47.59		0.3 vs. 100	18	No	ns	0.2249						Friedman statistic	19.83		Prop2 vs. 300	-26	No	ns	0.7962					Friedman statistic	71.14		2-propanol vs. 30	-27	No	ns	0.0966
				0.3 vs. 30	29.5	Yes	*	0.0467									Prop2 vs. 100	-6.5	No	ns	>0,9999								2-propanol vs. 10	1	No	ns	0.9509
	Data summary			0.3 vs. 10	12	No	ns	0.4185									Prop2 vs. 30	6.5	No	ns	>0,9999					Data summary			2-propanol vs. 3	4	No	ns	0.8055
	Number of treatments (columns)	11		0.3 vs. 3	18.5	No	ns	0.2123									Prop2 vs. 3	-14	No	ns	>0,9999					Number of treatments (columns)	11		2-propanol vs. 1	-2	No	ns	0.902
	Number of subjects (rows)	10		0.3 vs. 1	20	No	ns	0.1775									Prop2 vs. 1	16.5	No	ns	>0,9999					Number of subjects (rows)	12		2-propanol vs. 0,3	1	No	ns	0.9509
				0.3 vs. 0.1	24.5	No	ns	0.0986									Prop2 vs. 0.3	14.5	No	ns	>0,9999								2-propanol vs. 0,1	-8	No	ns	0.6225
				0.3 vs. cVA	25.5	No	ns	0.0856									Prop2 vs. cVA	11	No	ns	>0,9999								2-propanol vs. cVA	14	No	ns	0.3889
Apis cerana		Trans-2-hexenoic acid													2-oxo-valeric acid													9-ODA
	1000	3.52723	0.865754	3.03136	3.41067	1.60389	4.00775	4.03743	1.41311	0.772249	2.31363	2.73004	4.10758		0.703408	1.02304	0.539577	1.91264	0.045947	3.71792	2.66824	1.31688	1.11373	3.18295	1.49718	2.39664		0.206997	6.91565	7.89271	6.18508	8.58297	6.94151	6.46695	7.67162	9.48438	2.61119	0.017609	9.24675
	300	3.26699	4.19088	4.3503	3.99716	1.92467	4.2315	3.96492	3.41777	1.15414	3.48631	3.67406	4.2285		0.644002	1.52321	0.317015	0.970925	0.210479	2.38024	1.72557	2.41795	1.36275	4.7065	2.53761	3.27822		-0.05824	6.00211	7.13196	5.90212	5.23393	4.02523	3.66409	6.09126	10.0949	2.2144	0.032875	10.1676
	100	0.730066	2.34614	2.12587	1.85602	0.299767	0.469845	0.651747	0.993134	0.438503	0.874045	0.403697	0.265965		-0.0446	0.422504	0.182351	0.523512	-0.06203	0.575372	0.473056	0.317812	0.252094	2.18203	0.862736	1.20865		-0.07797	0.824006	0.697186	0.38482	0.80659	0.680544	0.874311	2.42258	3.0617	0.497988	-0.0023	2.31912
	30	-0.00158	0.22982	0.085779	0.057421	-0.20228	-0.0402	0.14849	0.60707	0.135758	0.199752	-0.00408	0.437685		-0.04319	0.345303	0.07482	0.202058	-0.16991	-0.23323	0.021698	0.42585	0.2458	0.287289	0.010597	0.840861		0.154529	0.544647	0.753975	0.314412	1.02894	0.749758	0.132629	0.020698	0.660023	0.062275	-0.04286	0.096826
	10	-0.06681	0.318308	0.173725	0.117783	0.008756	0.04166	-0.04243	0.17058	0.131852	0.201451	-0.12704	0.370984		0.153134	0.127302	0.433394	0.528906	-0.02942	0.036149	0.259967	-0.26601	0.22476	0.226807	0.008642	0.501766		0.11194	0.044753	0.125649	0.278324	0.651063	0.07388	-0.05379	-0.18513	0.236925	0.158437	0.218336	0.187752
	3	0.329503	0.053321	0.128137	0.423176	-0.10618	-0.06858	0.003125	-0.0395	0.560754	-0.05004	-0.21311	-0.26971		0.108405	0.117848	0.125525	0.623869	-0.087	0.20326	0.261067	0.060337	0.343461	0.100725	0.000937	0.07948		0.028221	-0.08332	0.086324	0.19019	0.134343	0.184883	0.062776	0.146324	0.058736	0.082257	0.110361	0.138736
	1	0.081117	0.03295	0.057245	0.152668	-0.04722	-0.10796	-0.24616	0.319015	0.078733	0.302303	-0.13816	0.264045		-0.02986	0.290718	0.143852	0.36694	0.085627	0.033649	-0.02423	0.51996	0.404102	0.287246	-0.13609	0.472483		0.013861	0.204959	0.083382	-0.00458	0.014394	0.375786	0.067128	-0.03034	0.480817	0.096637	0.117111	0.276658
	0.3	0.031705	0.208846	0.043374	0.234136	-0.1391	0.133144	0.253105	-0.18081	-0.18004	-0.23164	-0.06186	0.718449		0.077051	0.554598	0.096126	0.155831	0.071009	0.038883	0.035621	0.073995	0.170195	0.091213	0.020792	-0.05486		-0.23168	-0.08277	0.216632	0.183928	0.438025	-0.15279	-0.34661	-0.06396	0.639833	0.188612	0.023987	-0.31544
	0.1	0.104992	-0.12642	0.259928	0.321884	-0.06789	-0.18729	-0.09877	-0.32284	0.284184	0.110044	-0.02066	-0.03788		0.054088	0.04058	0.1539	0.112348	-0.01541	0.064305	-0.03187	-0.16955	0.120516	0.171244	-0.30082	0.201858		0.229493	-0.09363	0.004363	0.215294	0.420727	0.129517	-0.04646	-0.19121	0.306861	0.08594	-0.16083	0.120408
	0.03	0.209285	-0.09957	0.118386	0.340572	-0.1286	-0.17086	-0.06596	-0.43685	-0.02241	-0.37902	-0.2189	0.533459		0.426568	0.144034	0.204766	0.361332	0.392646	-0.09303	0.356944	0.855844	0.287742	0.172846	0.159336	0.625463		-0.1621	-0.54235	-0.02239	0.117474	0.528843	0.053165	-0.06462	-0.10566	0.613683	0.085921	0.313251	-0.13133
	Table Analyzed	%AcerOR11_stat		Number of families	1																							Table Analyzed	Stats-AcerOR11		Number of families	1
				Number of comparisons per family	18												Prop2 vs. 1000	-78	No	ns	0.1852										Number of comparisons per family	10
	Friedman test			Alpha	0.05												Prop2 vs. 300	-92	Yes	*	0.0445							Friedman test			Alpha	0.05
	P value	<0,0001															Prop2 vs. 100	-44	No	ns	>0,9999							P value	<0,0001
	Exact or approximate P value?	Approximate		Dunn's multiple comparisons test	Rank sum diff,	Significant?	Summary	Adjusted P Value									Prop2 vs. 30	62	No	ns	0.7449							Exact or approximate P value?	Approximate		Uncorrected Dunn's test	Rank sum diff,	Significant?	Summary	Individual P Value
	P value summary	****		Prop1 vs. 0.3	-46	No	ns	>0,9999									Prop2 vs. 10	56	No	ns	>0,9999							P value summary	****		2-propanol vs. 1000	-80	Yes	****	<0,0001
	Are means signif. different? (P < 0.05)	Yes		Prop1 vs. 1	-64	No	ns	0.6345									Prop2 vs. 3	63	No	ns	0.6879							Are means signif. different? (P < 0.05)	Yes		2-propanol vs. 300	-70	Yes	****	<0,0001
	Number of groups	21		3 vs. Prop1	56	No	ns	>0,9999									Prop2 vs. 1	76	No	ns	0.2234							Number of groups	11		2-propanol vs. 100	-51	Yes	**	0.0017
	Friedman statistic	152		30 vs. Prop1	42	No	ns	>0,9999									Prop2 vs. 0.3	71	No	ns	0.3511							Friedman statistic	54.38		2-propanol vs. 30	-39	Yes	*	0.0164
				100 vs. Prop1	95	Yes	*	0.032									Prop2 vs. 0.1	74	No	ns	0.2685										2-propanol vs. 10	-26	No	ns	0.1096
	Data summary			300 vs. Prop1	158	Yes	****	<0,0001																				Data summary			2-propanol vs. 3	-15	No	ns	0.3559
	Number of treatments (columns)	21		1000 vs. Prop1	153	Yes	****	<0,0001																				Number of treatments (columns)	11		2-propanol vs. 1	-21	No	ns	0.1962
	Number of subjects (rows)	12		0.1 vs. Prop1	17	No	ns	>0,9999																				Number of subjects (rows)	12		2-propanol vs. 0,3	-5	No	ns	0.7583
				10 vs. Prop1	69	No	ns	0.4178																							2-propanol vs. 0,1	-8	No	ns	0.6225
																															2-propanol vs. cVA	-15	No	ns	0.3559
Apis dorsata		Trans-2-hexenoic acid													2-oxo-valeric acid													9-ODA
	1000	1.9017	2.00934	2.66191	1.6388	2.59821	3.49164	6.44437	4.71252	4.63722	1.3624	5.82863	3.37475		0.978939	1.25511	1.41995	1.23721	0.991477	0.948798	6.28708	2.41253	2.35703	2.62656	1.77601	0.266426		6.5929	10.0346	6.2242	0.148227	8.66909	5.67127	5.59908	1.87185	10.6418	9.89243	11.9675	11.9675
	300	1.70096	1.95797	3.39838	2.60407	3.09535	3.53668	5.87596	4.99725	4.72671	2.80789	6.11175	3.0225		0.995812	1.08638	1.6256	2.14629	1.13328	0.664537	5.51018	1.2206	1.46366	1.58915	2.08483	0.215768		5.20366	9.72181	6.18979	-0.01479	7.23569	3.86404	6.30517	0.12737	7.19178	8.93516	8.8078	8.8078
	100	0.343084	0.49457	2.31427	0.657934	0.729381	1.02125	1.44982	0.879086	0.620996	0.297475	1.17901	0.782268		0.751699	0.57894	1.44272	0.91318	0.634005	0.364502	1.01509	-0.01431	0.199364	0.097089	0.695695	0.041084		4.61795	4.23473	1.66534	-0.27776	0.57772	0.858276	2.67861	-0.049	1.67942	1.76328	2.37245	2.37245
	30	0.150129	0.149574	0.72356	0.290158	0.312199	0.369192	0.497083	-0.2107	0.295939	-0.01896	0.333697	-0.08666		0.680164	0.197769	0.44332	0.657029	0.515747	0.405403	0.297348	0.017489	0.108277	-0.06037	0.179407	0.256769		0.24803	1.64088	0.545988	-0.20377	0.584834	0.083111	1.44964	0.11468	1.061	1.46264	1.72935	1.72935
	10	0.062441	-0.12867	0.414411	0.752976	0.450216	0.553048	0.037565	0.225145	0.035635	-0.25853	0.394748	-0.12876		0.442612	0.05409	0.775278	0.568856	0.282226	0.394743	0.52228	0.114919	-0.22992	-0.29278	0.62926	0.011206		-0.11083	1.28936	0.395153	-0.14329	0.035988	-0.15501	0.255233	0.274022	-0.03081	0.769657	-0.01245	-0.01245
	3	0.32779	0.298642	0.528346	0.471792	0.262089	0.195623	0.271737	0.062374	-0.07261	-0.02459	0.822813	-0.14383		0.218583	0.176153	0.499377	0.753155	-0.04729	0.477132	0.305904	0.052071	0.067059	-0.07166	0.147494	-0.08552		0.126564	0.592036	0.499121	-0.11879	-0.02202	0.109749	0.238986	2.55048	-0.09884	0.923851	0.022487	0.022487
	1	0.363779	0.310931	0.355126	0.333165	0.23906	0.376341	0.505397	-0.05309	-0.00622	-0.17118	0.100227	0.011342		0.233899	-0.37716	0.54028	0.439599	0.365894	0.496065	0.300763	0.01199	0.12455	-0.11869	0.459338	-0.03137		-0.78907	0.320163	-0.00792	-0.30301	0.173845	-0.18387	0.094399	-0.17629	0.196389	0.091652	0.17178	0.17178
	0.3	0.262597	0.193169	0.41052	0.286245	0.399303	0.103987	-0.04484	-0.36856	0.442798	-0.05175	0.32044	-0.03883		0.285545	-0.19399	0.519101	0.74139	-0.01525	0.356547	0.322761	0.126419	0.189648	0.042931	0.137039	-0.03699		-0.03023	0.726932	0.73483	-0.07954	-0.27782	-0.12181	0.295758	0.054576	0.06033	-0.16339	-0.0607	-0.0607
	0.1	0.547843	0.281638	0.541231	0.33116	0.588845	0.128492	0.220072	0.233859	-0.06607	-0.34033	0.31015	-0.24391		0.563327	0.181272	0.385902	0.50481	0.518734	0.036349	0.303242	0.059619	-0.07605	-0.0923	0.373399	0.208303		-0.04088	0.224937	0.206434	-0.23154	-0.34555	0.013748	0.359506	-0.41723	0.112002	-0.17549	0.103105	0.103105
	0.03	0.412372	0.014087	0.510979	0.407867	0.378854	0.078988	-0.31013	-0.27281	0.150893	-0.02154	-0.66815	0.095617		0.35571	0.560059	0.37403	0.351522	0.39368	0.20118	0.31563	0.095411	-0.36296	-0.11999	0.649367	-0.03582		-0.111	0.781263	0.270566	-0.0957	0.331077	2.59319	0.126659	0.219589	-0.01291	0.205363	-0.31877	0.055978
	Table Analyzed	%AdorOR11_stat_t2a			Number of families	1									Table Analyzed	%AdorOR11_stat 2oxo		Number of families	1									Table Analyzed	Stats-AdorOR11		Number of families	1
					Number of comparisons per family	9												Number of comparisons per family	9												Number of comparisons per family	10
	Friedman test				Alpha	0.05									Friedman test			Alpha	0.05									Friedman test			Alpha	0.05
	P value	<0,0001													P value	<0,0001												P value	<0,0001
	Exact or approximate P value?	Approximate			Dunn's multiple comparisons test	Rank sum diff,	Significant?	Summary	Adjusted P Value						Exact or approximate P value?	Approximate		Dunn's multiple comparisons test	Rank sum diff,	Significant?	Summary	Adjusted P Value						Exact or approximate P value?	Approximate		Uncorrected Dunn's test	Rank sum diff,	Significant?	Summary	Individual P Value
	P value summary	****			Prop vs. 1000	-67	Yes	****	<0,0001						P value summary	****		prop vs. 1000	-70	Yes	****	<0,0001						P value summary	****		2-propanol vs. I	-63	Yes	***	0.0001
	Are means signif. different? (P < 0.05)	Yes			Prop vs. 300	-71	Yes	****	<0,0001						Are means signif. different? (P < 0.05)	Yes		prop vs. 300	-68	Yes	****	<0,0001						Are means signif. different? (P < 0.05)	Yes		2-propanol vs. H	-56	Yes	***	0.0006
	Number of groups	10			Prop vs. 100	-47	Yes	*	0.0138						Number of groups	10		prop vs. 100	-40	No	ns	0.063						Number of groups	11		2-propanol vs. G	-29	No	ns	0.0743
	Friedman statistic	68.56			Prop vs. 30	-8	No	ns	>0,9999						Friedman statistic	61.47		prop vs. 30	-16	No	ns	>0,9999						Friedman statistic	67		2-propanol vs. F	-22	No	ns	0.1757
					Prop vs. 10	-5	No	ns	>0,9999									prop vs. 10	-11	No	ns	>0,9999									2-propanol vs. E	3	No	ns	0.8535
	Data summary				Prop vs. 3	-7	No	ns	>0,9999						Data summary			prop vs. 3	0	No	ns	>0,9999						Data summary			2-propanol vs. D	1	No	ns	0.9509
	Number of treatments (columns)	10			Prop vs. 1	-5	No	ns	>0,9999						Number of treatments (columns)	10		prop vs. 1	-1	No	ns	>0,9999						Number of treatments (columns)	11		2-propanol vs. C	17	No	ns	0.2954
	Number of subjects (rows)	12			Prop vs. 0.3	5	No	ns	>0,9999						Number of subjects (rows)	12		prop vs. 0.3	-8	No	ns	>0,9999						Number of subjects (rows)	12		2-propanol vs. cVA	23	No	ns	0.1569
					Prop vs. 0.1	-5	No	ns	>0,9999									prop vs. 0.1	-6	No	ns	>0,9999									2-propanol vs. B	6	No	ns	0.7119
																															2-propanol vs. A	21	No	ns	0.1962

[truncated: 2 more sheets: (K) DR_comparison_species, (L) In vivo]
